# Supplementary material for: rac-4-(2-Meth­oxy­phen­yl)-2,6-dimethyl­cyclo­hex-3-ene­carb­oxy­lic acid
Source: Acta Crystallogr Sect E Struct Rep Online. 2010 May 29;66(Pt 6):o1516. doi: 10.1107/S1600536810019732 (PMC2979589; doi:10.1107/S1600536810019732)
Supplement: Supplementary file 2 [file e-66-o1516-Isup2.hkl]

# 
# h,k,l, Fc-squared, Fo-squared, sigma(Fo-squared) and status flag 
# 
data_I
_shelx_title ' 07156 in P2(1)/c' 
_shelx_refln_list_code          4 
_shelx_F_calc_maximum      147.73 
_exptl_crystal_F_000       560.00 
_reflns_d_resolution_high  0.8001 
 
loop_ 
 _symmetry_equiv_pos_as_xyz 
 'x, y, z' 
 '-x, y+1/2, -z+1/2' 
 '-x, -y, -z' 
 'x, -y-1/2, z-1/2' 
 
_cell_length_a    14.2283 
_cell_length_b     7.1202 
_cell_length_c    14.9517 
_cell_angle_alpha  90.000 
_cell_angle_beta  106.069 
_cell_angle_gamma  90.000 
 
_shelx_F_squared_multiplier     1.000 
 
loop_ 
 _refln_index_h 
 _refln_index_k 
 _refln_index_l 
 _refln_F_squared_calc 
 _refln_F_squared_meas 
 _refln_F_squared_sigma 
 _refln_observed_status 
   1   0   0       80.31       75.84      1.83 o 
   2   0   0      112.90      123.62      3.36 o 
   3   0   0     2703.54     2752.18     32.78 o 
   4   0   0       79.03       87.54      1.98 o 
   5   0   0     1155.35      994.10     10.99 o 
   6   0   0      475.32      479.31      8.25 o 
   7   0   0     2098.30     2076.02     22.10 o 
   8   0   0      157.42      161.48      4.40 o 
   9   0   0     1195.34     1216.39     17.66 o 
  10   0   0       13.92       12.10      1.95 o 
  11   0   0       15.52       15.70      2.25 o 
  12   0   0       59.64       50.02      4.88 o 
  13   0   0      232.77      255.80     10.78 o 
  14   0   0        4.34        4.52      2.64 o 
  15   0   0      125.84      157.18      9.35 o 
  16   0   0        2.62       -2.25      2.25 o 
  17   0   0        6.72        3.91      2.62 o 
   1   1   0      330.30      344.27      3.07 o 
   2   1   0    10836.62    11294.63     84.40 o 
   3   1   0     4831.31     4828.71     33.33 o 
   4   1   0      379.54      307.73      2.91 o 
   5   1   0      133.91      152.93      1.82 o 
   6   1   0       79.34       57.88      1.26 o 
   7   1   0      684.78      686.79      7.61 o 
   8   1   0      145.49      198.38      2.67 o 
   9   1   0        8.60        6.07      1.10 o 
  10   1   0     1031.40     1010.96     15.41 o 
  11   1   0      121.17      132.96      5.66 o 
  12   1   0       80.68       70.86      3.17 o 
  13   1   0       21.66       24.22      1.88 o 
  14   1   0      180.23      188.24      4.04 o 
  15   1   0       14.85        9.63      1.76 o 
  16   1   0        4.17        8.51      1.73 o 
   0   2   0       26.45       18.63      0.98 o 
   1   2   0     6876.74     6707.18     45.64 o 
   2   2   0     6312.47     6076.93     41.27 o 
   3   2   0       55.22       79.20      1.41 o 
   4   2   0      741.20      700.14      6.14 o 
   5   2   0     1473.34     1497.69     11.25 o 
   6   2   0      155.27      192.55      2.24 o 
   7   2   0       65.59       69.36      1.38 o 
   8   2   0      211.16      188.14      2.94 o 
   9   2   0       12.79        8.72      1.64 o 
  10   2   0      205.43      184.04      3.43 o 
  11   2   0       45.43       46.33      1.99 o 
  12   2   0        0.34        0.68      1.20 o 
  13   2   0        0.55        0.67      1.91 o 
  14   2   0        4.04        7.06      3.20 o 
  15   2   0       21.76       22.93      3.18 o 
  16   2   0        3.42        5.02      2.63 o 
   1   3   0      132.88      121.15      1.34 o 
   2   3   0      127.44      111.15      1.74 o 
   3   3   0       21.34       27.51      1.05 o 
   4   3   0      359.07      365.33      3.88 o 
   5   3   0      121.50      122.44      1.88 o 
   6   3   0      311.14      294.83      3.49 o 
   7   3   0       56.75       69.69      1.38 o 
   8   3   0        0.00        0.19      1.08 o 
   9   3   0      536.32      555.47      7.22 o 
  10   3   0      191.61      177.33      8.54 o 
  11   3   0        0.69        0.52      2.08 o 
  12   3   0      135.60      130.64      5.90 o 
  13   3   0       17.20       12.32      2.66 o 
  14   3   0        3.53        5.46      3.97 o 
  15   3   0        2.44       -2.03      2.44 o 
  16   3   0        0.35       -3.86      3.86 o 
   0   4   0      146.51      146.12      2.74 o 
   1   4   0       26.30       23.99      1.03 o 
   2   4   0      168.09      162.18      2.11 o 
   3   4   0      358.30      376.29      6.13 o 
   4   4   0      142.94      137.30      2.54 o 
   5   4   0     1179.81     1085.80     10.48 o 
   6   4   0      121.78      111.83      2.39 o 
   7   4   0      393.66      362.29      6.30 o 
   8   4   0      923.90      905.62     10.39 o 
   9   4   0       89.02       85.84      3.43 o 
  10   4   0      118.13      116.70      5.25 o 
  11   4   0      156.95      142.84      5.30 o 
  12   4   0       33.63       31.67      3.76 o 
  13   4   0        7.58        6.97      2.66 o 
  14   4   0       35.88       44.51      3.94 o 
  15   4   0        0.57        3.36      2.73 o 
   1   5   0       20.24       23.08      1.50 o 
   2   5   0       34.25       27.52      2.58 o 
   3   5   0      195.35      173.45      2.86 o 
   4   5   0       26.84       25.50      2.03 o 
   5   5   0      162.95      160.36      3.12 o 
   6   5   0      107.73      115.45      3.75 o 
   7   5   0      105.93      100.06      7.66 o 
   8   5   0       45.04       47.33      2.93 o 
   9   5   0      280.25      290.21      5.99 o 
  10   5   0        4.27        5.25      1.81 o 
  11   5   0        9.12        5.41      2.51 o 
  12   5   0      126.14      139.62     10.98 o 
  13   5   0        6.46        4.97      2.78 o 
  14   5   0       13.12       19.95      4.07 o 
   0   6   0        9.64       14.69      2.12 o 
   1   6   0        5.14        7.27      1.13 o 
   2   6   0       59.44       57.73      2.06 o 
   3   6   0       32.22       36.39      1.89 o 
   4   6   0      126.85      135.77      3.39 o 
   5   6   0       80.44       76.24      2.64 o 
   6   6   0        3.05        1.42      2.16 o 
   7   6   0        0.02       -0.24      2.14 o 
   8   6   0        3.94        3.71      2.43 o 
   9   6   0       52.40       61.78     11.18 o 
  10   6   0       11.77       18.44      3.23 o 
  11   6   0       70.84       86.16      4.05 o 
  12   6   0       23.30       28.44      3.65 o 
   1   7   0      507.18      495.78      7.09 o 
   2   7   0        4.12        2.70      1.79 o 
   3   7   0        1.39        0.60      1.28 o 
   4   7   0        0.00        0.78      1.29 o 
   5   7   0        3.41        0.60      1.70 o 
   6   7   0        1.37        0.91      1.79 o 
   7   7   0       25.52       26.86      3.52 o 
   8   7   0        0.91        7.12      4.07 o 
   9   7   0        4.44        0.00      4.07 o 
  10   7   0        7.91        6.60      3.01 o 
   0   8   0       98.93      126.03     10.07 o 
   1   8   0       26.55       26.32      2.35 o 
   2   8   0        6.54        3.83      1.61 o 
   3   8   0      150.56      166.09      4.78 o 
   4   8   0        3.12        1.55      1.55 o 
   5   8   0        2.85        3.47      1.83 o 
   6   8   0        5.42        5.73      2.33 o 
   7   8   0        2.74        1.38      3.05 o 
 -17   1   1        4.48        4.69      2.25 o 
 -16   1   1       10.84       17.49      2.03 o 
 -15   1   1        0.27        1.00      1.65 o 
 -14   1   1        1.24        1.20      1.43 o 
 -13   1   1       40.54       39.33      2.26 o 
 -12   1   1       15.65       18.37      1.76 o 
 -11   1   1        0.39        0.42      1.44 o 
 -10   1   1      422.64      450.67      6.13 o 
  -9   1   1        8.51       13.97      1.24 o 
  -8   1   1      185.66      179.73      2.63 o 
  -7   1   1        1.11        2.00      0.74 o 
  -6   1   1       19.64       21.18      1.14 o 
  -5   1   1       50.98       63.14      1.50 o 
  -4   1   1      764.31      761.48      6.71 o 
  -3   1   1       70.27       68.47      1.37 o 
  -2   1   1     2276.92     2146.11     16.30 o 
  -1   1   1     7294.76     7276.84     54.16 o 
   0   1   1        8.09        3.58      0.31 o 
   1   1   1       96.43      111.61      1.44 o 
   2   1   1    10326.30     9761.30     71.63 o 
   3   1   1     4086.16     4105.21     32.48 o 
   4   1   1     1985.06     1958.36     13.11 o 
   5   1   1     1652.86     1662.86     11.39 o 
   6   1   1      155.05      176.83      2.15 o 
   7   1   1      628.69      681.36      5.85 o 
   8   1   1        1.60        1.60      0.73 o 
   9   1   1       33.74       36.26      1.62 o 
  10   1   1       18.52       18.22      1.44 o 
  11   1   1        0.18        0.79      1.18 o 
  12   1   1       21.91       19.64      1.64 o 
  13   1   1       41.83       38.11      1.95 o 
  14   1   1        3.84        2.78      2.12 o 
  15   1   1       20.57       19.91      2.55 o 
  16   1   1        0.78        2.46      2.19 o 
 -16   2   1        0.01       -0.50      2.43 o 
 -15   2   1        1.36        1.97      1.55 o 
 -14   2   1        0.01        0.33      2.81 o 
 -13   2   1       59.86       50.78      3.89 o 
 -12   2   1        6.06        2.53      1.39 o 
 -11   2   1      315.83      316.83      7.10 o 
 -10   2   1        0.64        0.18      1.09 o 
  -9   2   1        1.86        2.39      1.60 o 
  -8   2   1      715.27      708.14      7.27 o 
  -7   2   1      346.50      371.45      3.59 o 
  -6   2   1      169.40      179.31      3.00 o 
  -5   2   1     1484.85     1448.45     11.09 o 
  -4   2   1     1167.27     1159.18      8.70 o 
  -3   2   1     4270.84     4407.82     33.10 o 
  -2   2   1      120.56      139.73      1.71 o 
  -1   2   1        0.09        3.33      0.51 o 
   0   2   1     3547.63     3382.63     21.44 o 
   1   2   1        0.00       -0.03      0.57 o 
   2   2   1        3.28        1.36      1.06 o 
   3   2   1        5.84        6.75      1.13 o 
   4   2   1      346.14      333.00      4.46 o 
   5   2   1       16.03       28.73      1.61 o 
   6   2   1      504.39      559.59      5.87 o 
   7   2   1      108.69      147.22      2.67 o 
   8   2   1        0.11        0.66      1.08 o 
   9   2   1      591.31      559.56      8.38 o 
  10   2   1       18.98       20.08      2.14 o 
  11   2   1       14.18       20.16      2.50 o 
  12   2   1      117.80      117.35      4.16 o 
  13   2   1       27.25       21.85      4.29 o 
  14   2   1        1.33        1.49      1.99 o 
  15   2   1       18.90       19.79      2.68 o 
  16   2   1        0.01        1.64      2.59 o 
 -16   3   1       12.50        9.73      3.07 o 
 -15   3   1       93.91       92.84      5.59 o 
 -14   3   1        4.19        4.97      2.54 o 
 -13   3   1       24.79       18.13      2.88 o 
 -12   3   1       87.37       83.69      2.81 o 
 -11   3   1       13.36       12.38      2.20 o 
 -10   3   1        0.50        1.01      1.23 o 
  -9   3   1        1.65        2.78      1.07 o 
  -8   3   1      464.93      456.18      5.24 o 
  -7   3   1      330.65      348.11      4.34 o 
  -6   3   1      684.91      660.92      5.91 o 
  -5   3   1       47.88       41.53      1.28 o 
  -4   3   1        2.82        3.66      0.75 o 
  -3   3   1     3342.47     3218.68     22.59 o 
  -2   3   1        7.78        7.44      0.73 o 
  -1   3   1      426.88      428.33      3.73 o 
   0   3   1       17.26       21.25      1.38 o 
   1   3   1     1571.32     1583.40     11.60 o 
   2   3   1      108.67      111.39      1.77 o 
   3   3   1       50.31       63.01      1.50 o 
   4   3   1      472.35      472.97      5.90 o 
   5   3   1       39.27       36.58      2.44 o 
   6   3   1      192.57      206.47      3.33 o 
   7   3   1      154.75      185.09      3.57 o 
   8   3   1       11.31       10.16      1.35 o 
   9   3   1      217.02      213.02      3.72 o 
  10   3   1      254.34      239.34      7.90 o 
  11   3   1       41.69       42.09      4.58 o 
  12   3   1        0.02       -1.40      2.08 o 
  13   3   1        0.15        2.10      2.14 o 
  14   3   1       13.09        8.00      2.66 o 
  15   3   1        0.08        0.80      3.76 o 
 -15   4   1        3.62        2.74      3.97 o 
 -14   4   1        6.22        5.69      2.59 o 
 -13   4   1      141.39      125.65      5.46 o 
 -12   4   1        4.93        6.00      2.44 o 
 -11   4   1        0.17        1.05      1.83 o 
 -10   4   1       64.65       75.06      2.84 o 
  -9   4   1      459.47      477.28      6.55 o 
  -8   4   1      464.50      469.89      6.06 o 
  -7   4   1      208.37      210.81      3.59 o 
  -6   4   1      213.89      237.81      3.80 o 
  -5   4   1      177.90      172.57      3.16 o 
  -4   4   1      212.29      197.01      3.36 o 
  -3   4   1        2.44        2.48      0.92 o 
  -2   4   1      109.72      100.39      1.57 o 
  -1   4   1       30.32       43.94      1.36 o 
   0   4   1       16.85       17.87      1.01 o 
   1   4   1       45.09       32.39      1.11 o 
   2   4   1      110.09      102.45      1.94 o 
   3   4   1        5.49        6.96      0.79 o 
   4   4   1       97.57       99.66      2.56 o 
   5   4   1       12.88        6.00      1.60 o 
   6   4   1       19.06       19.55      1.94 o 
   7   4   1       51.38       54.26      2.68 o 
   8   4   1       19.17       17.64      1.77 o 
   9   4   1       12.78       19.53      1.87 o 
  10   4   1        6.01        3.69      1.83 o 
  11   4   1       46.97       53.03      2.99 o 
  12   4   1        6.53        7.61      4.47 o 
  13   4   1        5.36        6.30      2.64 o 
  14   4   1       27.52       23.39      3.23 o 
 -14   5   1        9.63        8.64      3.23 o 
 -13   5   1        0.13       -0.97      2.51 o 
 -12   5   1       69.74       72.03      4.67 o 
 -11   5   1        6.30       18.33      2.58 o 
 -10   5   1       14.31       16.94      2.45 o 
  -9   5   1       53.13       60.07      4.81 o 
  -8   5   1       44.53       54.42      2.15 o 
  -7   5   1        2.71        4.37      1.33 o 
  -6   5   1      652.27      648.84     11.39 o 
  -5   5   1       43.06       40.41      1.94 o 
  -4   5   1        5.01        2.64      1.38 o 
  -3   5   1       56.37       62.38      3.40 o 
  -2   5   1        6.95        7.86      1.15 o 
  -1   5   1        1.08       -0.81      0.81 o 
   0   5   1        6.16        5.76      1.15 o 
   1   5   1       19.04       23.73      1.33 o 
   2   5   1       30.70       35.14      1.56 o 
   3   5   1       26.03       27.50      1.55 o 
   4   5   1       41.14       40.96      2.54 o 
   5   5   1       10.46       11.17      2.30 o 
   6   5   1       34.65       41.71      2.82 o 
   7   5   1        8.25        4.61      1.82 o 
   8   5   1       55.49       71.12      3.97 o 
   9   5   1        6.10       13.47      1.86 o 
  10   5   1        1.52        4.36      1.98 o 
  11   5   1       28.79       21.11      2.46 o 
  12   5   1        2.73        4.86      2.95 o 
  13   5   1       74.44       75.49      4.54 o 
 -12   6   1       10.77        7.99      2.60 o 
 -11   6   1       10.84        9.37      2.48 o 
 -10   6   1       91.08       94.86      5.03 o 
  -9   6   1       15.40        9.15      4.07 o 
  -8   6   1        7.59       24.20      4.47 o 
  -7   6   1       68.34       66.50      2.53 o 
  -6   6   1       98.18      103.52      3.13 o 
  -5   6   1      246.94      239.04      4.06 o 
  -4   6   1        2.31        3.41      1.29 o 
  -3   6   1       97.97       88.74      2.36 o 
  -2   6   1       97.84       94.12      3.14 o 
  -1   6   1        6.76        5.56      1.49 o 
   0   6   1       56.33       55.81      1.96 o 
   1   6   1        0.27       -0.85      1.19 o 
   2   6   1      263.67      245.58      3.95 o 
   3   6   1      177.51      175.14      3.24 o 
   4   6   1        0.09       -1.59      1.59 o 
   5   6   1       25.76       24.20      3.01 o 
   6   6   1        9.00        3.70      2.37 o 
   7   6   1        0.54       -0.02      1.92 o 
   8   6   1        6.67        6.18      2.18 o 
   9   6   1        7.20        8.18      1.92 o 
  10   6   1       10.23       11.92      2.03 o 
  11   6   1       76.21       80.64      4.69 o 
  12   6   1        1.18        4.40      2.69 o 
 -10   7   1       46.09       49.21      6.30 o 
  -9   7   1        0.10        1.83      4.27 o 
  -8   7   1        4.38        0.00      3.66 o 
  -7   7   1        7.01        4.25      2.44 o 
  -6   7   1        4.20        4.09      1.44 o 
  -5   7   1       77.57       82.82      5.87 o 
  -4   7   1      167.15      160.39      4.68 o 
  -3   7   1      249.00      254.39      6.47 o 
  -2   7   1       56.03       56.04      4.11 o 
  -1   7   1       25.71       31.19      2.06 o 
   0   7   1        0.97        1.21      1.39 o 
   1   7   1       14.82       16.47      1.49 o 
   2   7   1       93.56       98.06      2.89 o 
   3   7   1       12.96       12.62      2.00 o 
   4   7   1       82.89       71.81      6.46 o 
   5   7   1       70.27       90.14      3.50 o 
   6   7   1        5.71        7.65      2.80 o 
   7   7   1        6.65        7.82      4.07 o 
   8   7   1        1.45        1.35      2.69 o 
   9   7   1       15.61       17.08      5.08 o 
  10   7   1       10.45        6.04      2.82 o 
  -7   8   1        4.32        1.02      2.09 o 
  -6   8   1       14.81       13.22      2.95 o 
  -5   8   1       27.77       34.27      4.78 o 
  -4   8   1       22.10       29.20      2.56 o 
  -3   8   1       48.99       47.24      2.68 o 
  -2   8   1       15.59       15.61      1.85 o 
  -1   8   1      123.87      137.01      5.05 o 
   0   8   1      211.46      214.37      5.22 o 
   1   8   1      140.65      136.99      3.36 o 
   2   8   1        3.50        5.81      1.81 o 
   3   8   1       15.78       19.93      2.25 o 
   4   8   1       22.04       20.75      2.97 o 
   5   8   1        5.79        4.37      2.32 o 
   6   8   1        1.55       -1.42      2.00 o 
   7   8   1       17.94       12.40      4.88 o 
 -17   0   2        9.00       10.28      2.93 o 
 -16   0   2        0.05       -1.93      2.29 o 
 -15   0   2       23.18       17.94      4.88 o 
 -14   0   2       30.45       24.73      7.02 o 
 -13   0   2      179.80      174.96     10.17 o 
 -12   0   2      127.47      116.25      4.59 o 
 -11   0   2      301.60      332.03      7.47 o 
 -10   0   2      237.70      267.02      6.34 o 
  -9   0   2      924.17      842.01     10.83 o 
  -8   0   2      615.65      662.30     13.70 o 
  -7   0   2      127.96      149.81      3.24 o 
  -6   0   2      285.66      282.20      4.52 o 
  -5   0   2     1075.46     1149.98     15.17 o 
  -4   0   2      959.76      932.07     12.29 o 
  -3   0   2      726.85      757.04     16.37 o 
  -2   0   2      174.90      169.90      2.94 o 
  -1   0   2       91.42       75.89      1.20 o 
   0   0   2      183.31      240.15      2.41 o 
   1   0   2    21824.13    20120.27    189.21 o 
   2   0   2    14732.72    14315.39    144.08 o 
   3   0   2     3234.72     3088.09     23.30 o 
   4   0   2     3821.54     3907.87     29.33 o 
   5   0   2       60.10       49.63      1.56 o 
   6   0   2      302.81      342.81      3.70 o 
   7   0   2     2152.01     2317.23     30.01 o 
   8   0   2       19.39       29.60      1.54 o 
   9   0   2        0.47        0.18      1.32 o 
  10   0   2       27.13       38.13      2.48 o 
  11   0   2       27.44       24.26      2.29 o 
  12   0   2       28.95       29.80      2.55 o 
  13   0   2      165.99      171.24      4.92 o 
  14   0   2      182.14      227.53     10.57 o 
  15   0   2      163.55      183.82      9.76 o 
  16   0   2      153.55      209.03     10.98 o 
 -17   1   2        0.74       -1.77      1.84 o 
 -16   1   2        0.82        0.32      1.81 o 
 -15   1   2       23.77       24.95      4.39 o 
 -14   1   2        6.30        8.95      2.14 o 
 -13   1   2       64.37       57.97      3.32 o 
 -12   1   2       95.10       88.74      2.91 o 
 -11   1   2        0.65       -1.19      1.21 o 
 -10   1   2       12.01       17.93      1.43 o 
  -9   1   2      159.45      153.13      3.95 o 
  -8   1   2       71.10       70.25      1.78 o 
  -7   1   2      145.58      130.44      2.17 o 
  -6   1   2       24.63       24.93      1.13 o 
  -5   1   2      132.18      122.49      2.49 o 
  -4   1   2     2188.37     1950.31     17.05 o 
  -3   1   2     8511.76     8342.36     56.05 o 
  -2   1   2     2773.60     2687.19     17.11 o 
  -1   1   2     5830.40     5443.16     36.59 o 
   0   1   2     6064.29     5677.97     41.62 o 
   1   1   2     3273.23     3225.00     24.06 o 
   2   1   2      294.64      233.86      2.12 o 
   3   1   2      374.70      418.14      3.18 o 
   4   1   2      814.40      723.42      5.00 o 
   5   1   2       21.09       26.13      0.89 o 
   6   1   2      480.06      607.86      5.20 o 
   7   1   2      112.33      128.82      1.96 o 
   8   1   2      355.38      353.53      5.67 o 
   9   1   2        3.84        5.29      1.43 o 
  10   1   2       23.83       26.60      2.20 o 
  11   1   2        1.63        1.36      1.55 o 
  12   1   2       45.56       42.14      2.67 o 
  13   1   2      141.97      171.72      4.59 o 
  14   1   2       36.52       33.64      2.71 o 
  15   1   2       22.68       28.39      2.65 o 
  16   1   2        3.27        2.55      2.32 o 
 -17   2   2       45.07       36.60      6.30 o 
 -16   2   2       37.07       33.52      3.20 o 
 -15   2   2       47.05       42.76      2.89 o 
 -14   2   2       14.00       14.90      1.99 o 
 -13   2   2      247.48      242.48      9.22 o 
 -12   2   2       33.12       31.47      2.36 o 
 -11   2   2       63.93       68.89      2.50 o 
 -10   2   2       10.81       11.26      1.38 o 
  -9   2   2        2.37        4.98      1.21 o 
  -8   2   2      510.49      469.01      5.50 o 
  -7   2   2       54.24       41.28      1.41 o 
  -6   2   2     2810.13     2871.27     22.40 o 
  -5   2   2      205.51      158.04      2.35 o 
  -4   2   2       45.00       40.64      1.32 o 
  -3   2   2      537.73      606.36      4.49 o 
  -2   2   2      526.30      509.08      3.73 o 
  -1   2   2       37.51       33.52      0.83 o 
   0   2   2      301.01      311.48      2.40 o 
   1   2   2      725.83      706.08      6.18 o 
   2   2   2       12.74       15.51      0.72 o 
   3   2   2      640.05      783.12      6.34 o 
   4   2   2      471.45      468.30      3.99 o 
   5   2   2      139.22      211.79      3.18 o 
   6   2   2      200.12      234.12      2.80 o 
   7   2   2      109.92      106.77      1.91 o 
   8   2   2       12.40        9.59      1.57 o 
   9   2   2      138.28      140.80      3.69 o 
  10   2   2        5.97        3.88      1.64 o 
  11   2   2        2.91        3.12      1.77 o 
  12   2   2        1.95        0.82      1.83 o 
  13   2   2        4.59        2.59      1.93 o 
  14   2   2       21.79       14.96      3.14 o 
  15   2   2        3.02        4.38      2.22 o 
  16   2   2        4.52        4.40      2.31 o 
 -16   3   2        7.18        7.18      3.46 o 
 -15   3   2        0.67        0.94      1.70 o 
 -14   3   2        1.86        1.94      1.67 o 
 -13   3   2      102.32       92.36      3.21 o 
 -12   3   2       14.73       17.03      2.00 o 
 -11   3   2       34.53       31.05      2.02 o 
 -10   3   2      252.37      261.58      7.66 o 
  -9   3   2      326.79      343.63      4.53 o 
  -8   3   2      162.94      201.46      3.55 o 
  -7   3   2      382.81      364.34      4.88 o 
  -6   3   2      690.99      737.83      7.04 o 
  -5   3   2      568.47      563.05      4.93 o 
  -4   3   2     2284.50     2229.47     23.05 o 
  -3   3   2        1.11        0.38      0.57 o 
  -2   3   2      155.53      146.95      1.94 o 
  -1   3   2      592.16      654.34      4.93 o 
   0   3   2       68.22       79.78      1.37 o 
   1   3   2       63.93       99.37      1.87 o 
   2   3   2      661.41      787.70      7.09 o 
   3   3   2      520.78      560.37      5.83 o 
   4   3   2       10.36        5.34      1.01 o 
   5   3   2      465.84      512.72      6.46 o 
   6   3   2       16.07       16.06      1.28 o 
   7   3   2        6.54        5.66      1.18 o 
   8   3   2      214.17      204.48      5.54 o 
   9   3   2        7.77        6.22      1.74 o 
  10   3   2       42.24       42.21      3.52 o 
  11   3   2      267.71      229.50      6.64 o 
  12   3   2        1.39        0.69      1.80 o 
  13   3   2        9.91        7.68      3.56 o 
  14   3   2        2.47        1.99      2.34 o 
  15   3   2        6.04        5.92      2.66 o 
 -15   4   2        1.60        2.72      2.80 o 
 -14   4   2        8.70        4.27      2.73 o 
 -13   4   2       86.23       91.10      4.89 o 
 -12   4   2       16.46       18.27      1.86 o 
 -11   4   2       33.29       40.36      2.55 o 
 -10   4   2        8.99        9.07      1.54 o 
  -9   4   2      793.05      761.70      9.58 o 
  -8   4   2      110.77      108.16      2.75 o 
  -7   4   2      127.39      127.54      2.86 o 
  -6   4   2        0.80        2.73      1.26 o 
  -5   4   2      117.64      114.69      2.62 o 
  -4   4   2     1213.30     1182.01     10.45 o 
  -3   4   2       13.98       17.25      0.88 o 
  -2   4   2       70.23       72.33      1.62 o 
  -1   4   2       38.85       45.19      1.29 o 
   0   4   2      169.89      197.73      2.26 o 
   1   4   2        3.02        4.84      0.76 o 
   2   4   2      249.09      265.44      4.13 o 
   3   4   2      482.91      460.55      5.94 o 
   4   4   2      249.45      252.11      4.08 o 
   5   4   2      246.85      275.44      4.40 o 
   6   4   2        0.00        0.38      1.44 o 
   7   4   2      182.41      174.46      3.61 o 
   8   4   2      178.99      191.40      4.28 o 
   9   4   2      614.83      578.44      8.87 o 
  10   4   2      445.44      414.15     13.17 o 
  11   4   2       11.09       14.13      2.06 o 
  12   4   2       11.59       11.57      3.15 o 
  13   4   2        2.02        3.84      2.37 o 
  14   4   2        1.66        5.81      2.66 o 
 -14   5   2       80.19       91.98      5.39 o 
 -13   5   2        0.12        2.08      2.72 o 
 -12   5   2       10.67       18.61      2.65 o 
 -11   5   2        0.63       -1.87      1.87 o 
 -10   5   2       78.51       71.70      3.17 o 
  -9   5   2        0.93        2.75      1.56 o 
  -8   5   2      188.01      167.23      4.96 o 
  -7   5   2     2020.28     2038.76     22.16 o 
  -6   5   2      901.38      902.98     11.28 o 
  -5   5   2      179.04      184.74      7.31 o 
  -4   5   2       73.37       67.56      2.05 o 
  -3   5   2       35.29       31.60      1.50 o 
  -2   5   2       67.28       73.92      2.11 o 
  -1   5   2      116.35      104.73      2.25 o 
   0   5   2       23.92       30.49      1.48 o 
   1   5   2      556.35      567.94      5.94 o 
   2   5   2        4.53        6.03      1.61 o 
   3   5   2      300.99      277.19      7.20 o 
   4   5   2        1.70        0.34      2.04 o 
   5   5   2        0.16       -0.86      2.17 o 
   6   5   2       27.55       27.07      2.42 o 
   7   5   2       31.03       33.22      2.61 o 
   8   5   2       71.90       65.08      3.79 o 
   9   5   2       41.38       45.31      3.06 o 
  10   5   2        8.66        6.84      2.00 o 
  11   5   2       14.21        8.63      2.12 o 
  12   5   2        7.30        4.02      2.00 o 
  13   5   2        9.76       16.53      3.86 o 
 -13   6   2       22.61       26.54      3.94 o 
 -12   6   2        5.71        0.63      2.72 o 
 -11   6   2       74.47       84.53      4.95 o 
 -10   6   2       54.01       53.88      5.90 o 
  -9   6   2       84.31       87.18      3.48 o 
  -8   6   2        5.59       10.25      2.14 o 
  -7   6   2       38.74       40.71      2.93 o 
  -6   6   2        2.94        2.24      1.61 o 
  -5   6   2      248.65      247.39      4.34 o 
  -4   6   2      412.27      376.77      8.01 o 
  -3   6   2       20.20       26.29      2.14 o 
  -2   6   2        2.06        3.32      1.03 o 
  -1   6   2       42.55       47.51      1.55 o 
   0   6   2       62.33       70.07      2.27 o 
   1   6   2        7.65        2.14      1.23 o 
   2   6   2      193.08      177.32      4.30 o 
   3   6   2      173.41      163.67      4.70 o 
   4   6   2       56.28       62.98      3.95 o 
   5   6   2       32.08       26.10      2.58 o 
   6   6   2       36.53       42.06      3.01 o 
   7   6   2        0.81        0.17      1.95 o 
   8   6   2        0.49       -0.53      2.41 o 
   9   6   2        7.60        2.43      1.73 o 
  10   6   2        2.23       -0.84      1.94 o 
  11   6   2        0.33        2.89      2.03 o 
 -10   7   2        7.56       15.05      4.68 o 
  -9   7   2       15.69       17.28      4.68 o 
  -8   7   2       20.54       22.18      2.03 o 
  -7   7   2       23.41       17.12      1.93 o 
  -6   7   2       37.44       37.90      2.22 o 
  -5   7   2      164.03      165.19      4.10 o 
  -4   7   2       57.67       58.66      3.01 o 
  -3   7   2       16.51       19.86      2.21 o 
  -2   7   2        0.09       -1.50      1.50 o 
  -1   7   2       21.54       22.83      2.02 o 
   0   7   2      108.48       98.53      2.29 o 
   1   7   2      148.88      138.03      3.01 o 
   2   7   2       28.93       35.88      3.38 o 
   3   7   2      139.24      139.82      4.13 o 
   4   7   2        5.38        1.19      1.96 o 
   5   7   2        3.43        2.54      2.59 o 
   6   7   2       71.35       76.02      9.05 o 
   7   7   2        0.86        1.37      2.63 o 
   8   7   2       11.43       17.07      3.44 o 
   9   7   2        0.01       -0.05      1.79 o 
  -7   8   2        0.04        1.24      1.29 o 
  -6   8   2        1.12       -2.52      6.00 o 
  -5   8   2        6.18       10.46      2.49 o 
  -4   8   2        0.38        1.08      1.97 o 
  -3   8   2       17.51       11.08      1.96 o 
  -2   8   2       25.00       23.01      2.26 o 
  -1   8   2       83.37       85.98      3.18 o 
   0   8   2       28.00       30.22      2.29 o 
   1   8   2       16.84       17.63      1.63 o 
   2   8   2       33.72       37.17      2.52 o 
   3   8   2        0.46       -1.76      1.76 o 
   4   8   2        0.34       -1.55      1.97 o 
   5   8   2       12.64       16.28      3.69 o 
   6   8   2        3.61        2.92      3.09 o 
 -17   1   3       35.30       34.13      4.35 o 
 -16   1   3       49.03       41.62      4.59 o 
 -15   1   3       18.44       22.46      4.14 o 
 -14   1   3       17.22       15.82      2.23 o 
 -13   1   3       77.27       81.00      4.15 o 
 -12   1   3      295.25      288.33      6.02 o 
 -11   1   3       71.02       63.80      2.29 o 
 -10   1   3       57.92       55.99      2.08 o 
  -9   1   3      506.49      507.84      8.17 o 
  -8   1   3      286.09      322.49      3.85 o 
  -7   1   3      176.28      176.09      2.60 o 
  -6   1   3     1577.12     1643.47     13.78 o 
  -5   1   3        0.90        3.16      0.86 o 
  -4   1   3     1789.28     1787.19     12.64 o 
  -3   1   3       32.48       54.51      1.03 o 
  -2   1   3     1745.07     1689.92     10.17 o 
  -1   1   3      275.52      235.96      2.00 o 
   0   1   3       29.21       22.22      1.05 o 
   1   1   3     2171.11     2025.19     14.08 o 
   2   1   3       12.81       20.72      0.82 o 
   3   1   3       10.34        4.32      0.55 o 
   4   1   3      590.40      568.61      3.74 o 
   5   1   3      517.68      605.35      4.04 o 
   6   1   3      921.99      988.92      7.28 o 
   7   1   3       58.29       55.82      1.94 o 
   8   1   3       12.01        8.74      1.18 o 
   9   1   3       98.29      129.77      3.17 o 
  10   1   3       43.18       38.95      2.28 o 
  11   1   3        1.31        2.00      1.55 o 
  12   1   3        4.84        2.23      1.69 o 
  13   1   3       11.17        9.80      1.93 o 
  14   1   3       69.63       72.14      4.23 o 
  15   1   3        6.55        4.74      2.67 o 
 -17   2   3       58.01       62.42      7.32 o 
 -16   2   3        6.79        8.19      2.19 o 
 -15   2   3        0.43        1.38      1.81 o 
 -14   2   3      217.11      192.77      6.28 o 
 -13   2   3       26.70       26.94      2.41 o 
 -12   2   3        1.59        1.75      1.64 o 
 -11   2   3      167.74      179.41      3.82 o 
 -10   2   3      517.58      502.28      6.70 o 
  -9   2   3      644.34      635.19      7.68 o 
  -8   2   3       11.85        7.32      1.05 o 
  -7   2   3       41.09       38.54      1.59 o 
  -6   2   3      810.10      958.16      8.48 o 
  -5   2   3       78.21       58.73      1.28 o 
  -4   2   3     5268.68     5653.92     35.27 o 
  -3   2   3      178.41      176.53      1.61 o 
  -2   2   3     2324.77     2244.73     12.77 o 
  -1   2   3       21.14       23.05      0.80 o 
   0   2   3     3475.55     3290.47     24.77 o 
   1   2   3      376.22      333.91      2.94 o 
   2   2   3     1290.96     1168.73      7.77 o 
   3   2   3      312.04      311.11      2.85 o 
   4   2   3     1512.61     1600.71     10.47 o 
   5   2   3        0.01       -0.03      0.65 o 
   6   2   3       63.08       58.77      1.39 o 
   7   2   3       79.70       83.60      2.07 o 
   8   2   3       48.38       36.47      2.09 o 
   9   2   3        4.56        3.59      1.65 o 
  10   2   3       99.51      100.60      4.76 o 
  11   2   3        5.56        2.97      1.95 o 
  12   2   3       24.62       24.05      3.29 o 
  13   2   3       46.57       46.93      5.28 o 
  14   2   3        0.17        0.32      1.89 o 
  15   2   3       29.13       29.81      2.82 o 
 -16   3   3       22.01       24.09      3.81 o 
 -15   3   3        7.61        8.62      2.07 o 
 -14   3   3      101.92       99.38      3.73 o 
 -13   3   3       65.87       63.33      3.43 o 
 -12   3   3      527.32      540.30     15.29 o 
 -11   3   3       53.54       49.82      2.40 o 
 -10   3   3      147.39      150.11      3.50 o 
  -9   3   3       30.44       32.45      2.02 o 
  -8   3   3      344.91      339.18      4.79 o 
  -7   3   3     2700.76     2550.70     22.89 o 
  -6   3   3      216.75      255.60      2.93 o 
  -5   3   3       79.59       63.92      1.43 o 
  -4   3   3       70.94       51.65      1.20 o 
  -3   3   3      145.69      169.07      1.78 o 
  -2   3   3      292.77      296.23      3.00 o 
  -1   3   3      174.64      160.96      1.87 o 
   0   3   3       30.45       31.63      1.17 o 
   1   3   3      905.65      966.32      7.85 o 
   2   3   3     1753.97     1974.69     13.53 o 
   3   3   3       57.98       44.71      1.39 o 
   4   3   3       70.66       81.72      2.33 o 
   5   3   3       11.30       13.15      1.25 o 
   6   3   3       65.13       55.82      1.79 o 
   7   3   3      120.65      113.52      2.54 o 
   8   3   3        1.48        3.53      1.28 o 
   9   3   3      135.83      140.14      3.36 o 
  10   3   3       32.57       27.56      2.32 o 
  11   3   3      137.16      134.38      4.50 o 
  12   3   3      183.37      181.71      8.74 o 
  13   3   3       15.24       12.07      2.20 o 
  14   3   3        4.57        4.94      2.37 o 
  15   3   3        0.59       -1.42      3.25 o 
 -15   4   3        3.50        3.85      2.11 o 
 -14   4   3        6.09        5.87      2.34 o 
 -13   4   3        1.63       -0.46      1.57 o 
 -12   4   3        6.31        8.91      1.72 o 
 -11   4   3        4.18        0.32      1.50 o 
 -10   4   3      122.54      111.24      3.16 o 
  -9   4   3      639.81      601.86      8.74 o 
  -8   4   3      810.53      806.04     13.56 o 
  -7   4   3       90.35       86.56      2.48 o 
  -6   4   3     1153.51     1155.59     11.68 o 
  -5   4   3       42.48       41.09      1.84 o 
  -4   4   3        8.37        8.57      0.94 o 
  -3   4   3        2.00        2.63      0.51 o 
  -2   4   3      485.04      465.42      4.41 o 
  -1   4   3      858.38      870.23      6.60 o 
   0   4   3      348.90      422.22      3.74 o 
   1   4   3       50.58       53.31      1.77 o 
   2   4   3       19.76       10.99      1.32 o 
   3   4   3      238.55      237.94      3.91 o 
   4   4   3        1.59        4.01      1.20 o 
   5   4   3       92.68      111.20      2.73 o 
   6   4   3       74.14       80.81      2.10 o 
   7   4   3       80.12       86.48      2.25 o 
   8   4   3       20.00       18.94      2.07 o 
   9   4   3        9.76       11.80      1.87 o 
  10   4   3       75.62       56.71      4.64 o 
  11   4   3       64.89       49.68      4.28 o 
  12   4   3        1.63        2.79      2.14 o 
  13   4   3       19.59       18.92      2.83 o 
  14   4   3       15.79        8.74      3.46 o 
 -14   5   3        1.48       -1.73      2.59 o 
 -13   5   3       54.31       56.50      2.63 o 
 -12   5   3       11.08        5.34      1.67 o 
 -11   5   3       58.66       66.75      4.08 o 
 -10   5   3       55.63       67.69      5.29 o 
  -9   5   3      154.11      161.80      4.93 o 
  -8   5   3       50.34       42.86      6.41 o 
  -7   5   3      110.46      104.78      4.00 o 
  -6   5   3      114.48      116.46      3.32 o 
  -5   5   3      533.80      494.14      7.24 o 
  -4   5   3        5.29        7.06      0.97 o 
  -3   5   3       11.63       10.49      1.28 o 
  -2   5   3        9.11        4.80      1.09 o 
  -1   5   3       45.52       39.98      1.64 o 
   0   5   3       50.69       55.30      1.85 o 
   1   5   3       29.42       29.87      1.88 o 
   2   5   3       11.98       13.52      1.59 o 
   3   5   3       57.04       53.25      2.81 o 
   4   5   3       24.80       23.89      2.27 o 
   5   5   3       24.01       21.47      2.22 o 
   6   5   3        2.50        2.21      1.72 o 
   7   5   3        2.92        5.15      1.50 o 
   8   5   3        4.63       11.02      2.44 o 
   9   5   3        0.99       -0.86      2.02 o 
  10   5   3       55.71       68.10      6.76 o 
  11   5   3        2.46        2.85      2.11 o 
  12   5   3       33.59       33.86      3.04 o 
  13   5   3        0.72        3.66      3.05 o 
 -13   6   3        0.81       -2.20      2.74 o 
 -12   6   3       11.90       16.68      4.07 o 
 -11   6   3       85.09       77.79      3.72 o 
 -10   6   3       32.47       26.11      2.85 o 
  -9   6   3       76.45       73.22      3.65 o 
  -8   6   3        1.31        1.91      2.05 o 
  -7   6   3       55.42       55.31      4.68 o 
  -6   6   3       28.15       22.88      1.83 o 
  -5   6   3       17.36       22.01      1.43 o 
  -4   6   3        0.28        1.85      1.59 o 
  -3   6   3      354.98      373.58      6.31 o 
  -2   6   3        1.36       -0.13      1.09 o 
  -1   6   3       42.29       39.13      2.02 o 
   0   6   3       12.15       16.04      1.48 o 
   1   6   3       38.09       40.11      2.94 o 
   2   6   3       87.04       75.75      3.29 o 
   3   6   3       79.09       69.13      3.36 o 
   4   6   3        0.01        0.41      1.87 o 
   5   6   3       68.21       71.03      7.27 o 
   6   6   3        1.48        4.67      2.03 o 
   7   6   3        2.31       -1.95      1.95 o 
   8   6   3       17.38       20.07      2.47 o 
   9   6   3       15.65       17.86      2.33 o 
  10   6   3       16.18       15.58      2.51 o 
  11   6   3       43.50       51.18      3.15 o 
 -10   7   3       31.31       28.67      5.29 o 
  -9   7   3       37.55       39.69      4.27 o 
  -8   7   3        0.44        0.80      2.06 o 
  -7   7   3        1.75        2.63      1.24 o 
  -6   7   3       14.15       11.85      1.45 o 
  -5   7   3       17.47       16.32      2.58 o 
  -4   7   3        0.34        0.41      4.17 o 
  -3   7   3       10.81       12.21      1.85 o 
  -2   7   3        0.04       -0.03      1.02 o 
  -1   7   3       30.89       32.95      1.75 o 
   0   7   3        5.96        4.06      1.57 o 
   1   7   3       50.94       50.35      2.91 o 
   2   7   3       11.78       15.98      2.24 o 
   3   7   3        0.95        1.88      1.97 o 
   4   7   3        2.28        0.43      4.47 o 
   5   7   3        1.18       -2.37      2.37 o 
   6   7   3        3.51        5.70      2.94 o 
   7   7   3        0.18       -2.22      2.22 o 
   8   7   3        0.14        1.10      3.29 o 
   9   7   3        9.12       12.64      4.13 o 
  -7   8   3        0.78        0.41      2.85 o 
  -6   8   3        0.19        0.16      2.23 o 
  -5   8   3        0.10       -0.31      4.15 o 
  -4   8   3        9.54       10.69      2.23 o 
  -3   8   3        0.53       -1.37      1.61 o 
  -2   8   3        0.94       -2.15      2.15 o 
  -1   8   3       40.78       45.86      2.49 o 
   0   8   3        7.87        7.05      1.53 o 
   1   8   3        0.12        1.12      1.56 o 
   2   8   3        9.31        5.66      2.74 o 
   3   8   3        3.96        3.84      3.68 o 
   4   8   3        0.72        0.66      2.26 o 
   5   8   3       23.57       25.14      8.13 o 
   6   8   3        6.66        6.02      4.17 o 
 -17   0   4       82.79       76.45      6.10 o 
 -16   0   4       21.01       14.84      3.86 o 
 -15   0   4      382.13      378.41     12.20 o 
 -14   0   4      618.75      580.53     15.66 o 
 -13   0   4      172.41      185.99      8.44 o 
 -12   0   4        0.64        0.31      2.20 o 
 -11   0   4      142.28      132.25      5.40 o 
 -10   0   4        0.06       -1.40      1.40 o 
  -9   0   4      842.68      809.16     10.67 o 
  -8   0   4      823.14      691.56      9.24 o 
  -7   0   4        6.37        0.34      1.17 o 
  -6   0   4      196.09      203.15      4.46 o 
  -5   0   4     3004.76     3087.51     37.67 o 
  -4   0   4     1964.01     1852.80     23.15 o 
  -3   0   4     4843.63     4899.61     40.63 o 
  -2   0   4      594.38      586.82      6.45 o 
  -1   0   4      640.76      646.96      4.94 o 
   0   0   4      209.82      164.64      1.85 o 
   1   0   4       20.12       17.24      1.21 o 
   2   0   4      353.61      303.89      5.17 o 
   3   0   4      356.62      404.43      8.72 o 
   4   0   4     1487.27     1462.70     15.45 o 
   5   0   4     1998.65     1941.05     20.15 o 
   6   0   4        0.02       -0.23      1.53 o 
   7   0   4        6.40        9.88      1.56 o 
   8   0   4        0.01        1.08      1.42 o 
   9   0   4      256.30      258.44      8.95 o 
  10   0   4       30.89       34.16      4.27 o 
  11   0   4       46.61       37.21      4.68 o 
  12   0   4       16.70       23.59      4.47 o 
  13   0   4       73.42       59.17      6.10 o 
  14   0   4        0.33       -1.83      3.66 o 
  15   0   4       13.01        9.56      4.68 o 
 -17   1   4        5.59        5.74      2.43 o 
 -16   1   4       31.93       19.93      2.64 o 
 -15   1   4       69.83       68.73      3.98 o 
 -14   1   4       14.09       12.52      2.33 o 
 -13   1   4       89.00       92.99      3.63 o 
 -12   1   4      368.40      347.85      6.58 o 
 -11   1   4      159.56      143.90      4.26 o 
 -10   1   4      191.26      190.91      3.68 o 
  -9   1   4        0.04        0.36      0.97 o 
  -8   1   4       30.93       23.22      1.34 o 
  -7   1   4      151.16      156.37      2.17 o 
  -6   1   4      753.55      913.10      7.41 o 
  -5   1   4     2172.06     2268.14     14.78 o 
  -4   1   4      349.91      360.98      3.06 o 
  -3   1   4      726.24      643.26      5.03 o 
  -2   1   4      646.00      648.63      4.39 o 
  -1   1   4     3129.10     3092.47     23.16 o 
   0   1   4      530.77      525.42      4.37 o 
   1   1   4     1059.60      929.03      7.05 o 
   2   1   4     1916.11     1825.93     12.21 o 
   3   1   4      180.95      205.95      2.05 o 
   4   1   4      600.33      595.55      3.95 o 
   5   1   4       24.79       35.14      0.91 o 
   6   1   4        0.75        0.12      0.63 o 
   7   1   4      419.93      425.33      4.59 o 
   8   1   4       17.55       13.82      1.32 o 
   9   1   4       21.03       22.27      1.53 o 
  10   1   4        0.46        1.66      1.49 o 
  11   1   4       28.55       40.90      2.58 o 
  12   1   4        5.50        4.28      1.74 o 
  13   1   4       23.92       23.29      2.16 o 
  14   1   4       23.37       21.31      3.36 o 
  15   1   4        7.01       17.15      3.44 o 
 -17   2   4        9.49        2.21      2.11 o 
 -16   2   4       24.97       23.84      2.66 o 
 -15   2   4       74.83       65.60      3.40 o 
 -14   2   4        2.57        2.49      1.94 o 
 -13   2   4      657.20      619.82     18.66 o 
 -12   2   4        0.86        1.52      1.54 o 
 -11   2   4      663.89      640.13      8.24 o 
 -10   2   4       96.95       88.39      2.78 o 
  -9   2   4       82.60       63.25      2.11 o 
  -8   2   4      321.42      322.14      4.31 o 
  -7   2   4      360.19      392.17      4.25 o 
  -6   2   4      769.71      768.17      6.27 o 
  -5   2   4     1030.65     1078.21      7.08 o 
  -4   2   4     8067.75     8409.16     45.81 o 
  -3   2   4       63.06       49.19      0.83 o 
  -2   2   4      158.56      164.80      1.64 o 
  -1   2   4      361.06      406.33      4.16 o 
   0   2   4     1624.28     1535.64     11.36 o 
   1   2   4     3471.55     3215.85     20.91 o 
   2   2   4      313.29      335.44      3.21 o 
   3   2   4      174.88      126.74      1.88 o 
   4   2   4     3202.50     3436.92     22.55 o 
   5   2   4       24.73       40.99      1.12 o 
   6   2   4       18.91       20.44      1.00 o 
   7   2   4      198.38      191.42      2.69 o 
   8   2   4       58.00       53.47      2.05 o 
   9   2   4      339.03      330.58      7.63 o 
  10   2   4        2.67        0.49      1.50 o 
  11   2   4        6.38        6.22      1.78 o 
  12   2   4       18.36        8.72      3.06 o 
  13   2   4       48.88       52.96      3.57 o 
  14   2   4       10.15        2.65      1.96 o 
  15   2   4        2.16        3.14      2.06 o 
 -16   3   4        2.44        0.62      2.02 o 
 -15   3   4        0.80        0.76      1.95 o 
 -14   3   4       11.54        8.93      3.41 o 
 -13   3   4       58.95       55.89      4.73 o 
 -12   3   4      280.09      289.37      5.61 o 
 -11   3   4      110.23       97.91      3.14 o 
 -10   3   4        0.67        0.15      1.88 o 
  -9   3   4       70.84       70.13      2.55 o 
  -8   3   4        9.99        9.96      1.67 o 
  -7   3   4      100.61      111.91      2.31 o 
  -6   3   4      355.98      389.97      3.94 o 
  -5   3   4      160.95      181.94      1.99 o 
  -4   3   4       38.93       58.26      1.06 o 
  -3   3   4       38.66       47.37      1.25 o 
  -2   3   4      848.83      874.43      5.42 o 
  -1   3   4        7.80       13.46      1.16 o 
   0   3   4      256.19      250.73      3.35 o 
   1   3   4        1.56        6.43      0.76 o 
   2   3   4       15.67       18.30      0.98 o 
   3   3   4      502.64      574.29      4.59 o 
   4   3   4        3.54        6.70      0.89 o 
   5   3   4       25.13       32.59      1.01 o 
   6   3   4       92.69       97.73      2.03 o 
   7   3   4       72.09       71.89      2.22 o 
   8   3   4        2.50        1.95      1.25 o 
   9   3   4       48.43       49.94      2.28 o 
  10   3   4       97.63      109.78      4.28 o 
  11   3   4       70.34       56.47      5.57 o 
  12   3   4       64.02       43.01      5.92 o 
  13   3   4       24.78       11.12      2.23 o 
  14   3   4       63.10       61.02      6.27 o 
 -15   4   4        0.26       -1.82      1.82 o 
 -14   4   4        5.88        3.55      1.77 o 
 -13   4   4       20.41       21.81      2.32 o 
 -12   4   4       53.40       56.59      3.32 o 
 -11   4   4        7.32        6.32      1.74 o 
 -10   4   4      426.94      449.77      7.07 o 
  -9   4   4      422.42      384.24      9.24 o 
  -8   4   4      282.81      279.11      5.42 o 
  -7   4   4      207.02      199.58      6.26 o 
  -6   4   4       19.06       25.46      2.55 o 
  -5   4   4       27.28       30.84      1.86 o 
  -4   4   4       52.50       43.55      1.19 o 
  -3   4   4        1.17        4.40      0.84 o 
  -2   4   4      447.36      452.49      4.24 o 
  -1   4   4        0.36        0.43      0.55 o 
   0   4   4     1224.07     1229.20      9.96 o 
   1   4   4       16.26       14.55      1.26 o 
   2   4   4      169.71      175.20      3.05 o 
   3   4   4       26.04       21.15      2.34 o 
   4   4   4        1.08        1.32      1.03 o 
   5   4   4      212.47      224.98      3.61 o 
   6   4   4      216.95      215.29      3.06 o 
   7   4   4       21.09       21.15      1.65 o 
   8   4   4       32.61       26.28      1.62 o 
   9   4   4       22.46       29.40      2.15 o 
  10   4   4       38.51       39.45      2.49 o 
  11   4   4      175.89      159.82      6.10 o 
  12   4   4        2.17        3.39      2.05 o 
  13   4   4        0.08        3.79      2.20 o 
 -14   5   4        1.31        0.78      1.78 o 
 -13   5   4       14.26       17.14      4.23 o 
 -12   5   4       41.14       35.50      2.81 o 
 -11   5   4       64.49       57.65      3.62 o 
 -10   5   4      291.97      259.63      6.63 o 
  -9   5   4        6.12        3.48      2.10 o 
  -8   5   4        0.38       -1.56      1.91 o 
  -7   5   4      459.24      440.81     16.06 o 
  -6   5   4      215.66      223.19      4.13 o 
  -5   5   4      143.54      125.68      2.50 o 
  -4   5   4       91.04       93.58      2.38 o 
  -3   5   4      518.70      553.25      5.99 o 
  -2   5   4       95.08       99.95      2.36 o 
  -1   5   4       26.22       23.50      1.38 o 
   0   5   4      648.00      627.59      7.69 o 
   1   5   4      108.04      112.44      2.99 o 
   2   5   4       18.51       35.53      3.49 o 
   3   5   4        1.72        0.07      1.64 o 
   4   5   4       45.85       41.84      3.19 o 
   5   5   4        0.30        1.81      1.41 o 
   6   5   4       12.22        6.40      1.51 o 
   7   5   4       41.75       34.55      2.23 o 
   8   5   4       19.76       11.36      1.82 o 
   9   5   4      337.89      332.58      7.30 o 
  10   5   4        3.63        7.25      1.80 o 
  11   5   4        5.55        7.96      1.97 o 
  12   5   4       14.44       13.62      2.09 o 
 -13   6   4       16.15       17.69      2.68 o 
 -12   6   4       55.21       64.47      3.93 o 
 -11   6   4       66.68       82.86      4.14 o 
 -10   6   4      256.39      243.75      6.50 o 
  -9   6   4      108.07       90.79      6.91 o 
  -8   6   4      133.45      139.48      4.88 o 
  -7   6   4       60.70       61.99      2.06 o 
  -6   6   4      110.74      115.40      2.95 o 
  -5   6   4      249.50      243.62      6.11 o 
  -4   6   4      255.87      265.85      6.31 o 
  -3   6   4        0.27       -1.13      1.13 o 
  -2   6   4        6.71        6.21      1.26 o 
  -1   6   4       41.46       46.41      1.80 o 
   0   6   4       16.31       19.22      2.09 o 
   1   6   4      266.21      260.43      4.78 o 
   2   6   4        0.85       -1.49      1.80 o 
   3   6   4      254.47      240.66      9.28 o 
   4   6   4      105.62      113.66      4.15 o 
   5   6   4       15.31       10.26      2.34 o 
   6   6   4       94.58      103.09      4.11 o 
   7   6   4       30.96       27.93      2.16 o 
   8   6   4        0.05       -1.01      1.62 o 
   9   6   4       20.13       21.07      2.52 o 
  10   6   4        0.89       -1.69      1.69 o 
  11   6   4       27.35       22.34      7.83 o 
 -10   7   4        0.34       -2.14      2.14 o 
  -9   7   4        0.00        1.94      1.62 o 
  -8   7   4        0.21        0.97      1.12 o 
  -7   7   4        1.03        0.92      2.16 o 
  -6   7   4        2.98       -2.95      2.95 o 
  -5   7   4       28.49       33.03      3.09 o 
  -4   7   4        3.43        3.62      2.29 o 
  -3   7   4        1.82       -0.66      1.35 o 
  -2   7   4       29.34       30.10      1.76 o 
  -1   7   4        5.46        5.27      1.52 o 
   0   7   4       38.10       46.17      3.89 o 
   1   7   4       79.30       79.66      3.49 o 
   2   7   4        5.45        7.12      2.73 o 
   3   7   4        5.18        6.03      2.72 o 
   4   7   4        5.77        5.27      4.58 o 
   5   7   4        4.67        4.90      3.36 o 
   6   7   4        0.27        0.00      2.23 o 
   7   7   4        8.74       10.91      2.66 o 
   8   7   4       27.68       22.82      2.74 o 
  -7   8   4       12.46       20.54      4.07 o 
  -6   8   4        1.81        1.18      2.02 o 
  -5   8   4       11.30       13.08      2.41 o 
  -4   8   4        3.28        5.61      2.08 o 
  -3   8   4       17.09       19.60      2.41 o 
  -2   8   4        0.01        0.52      4.27 o 
  -1   8   4        1.89       -1.02      1.82 o 
   0   8   4        9.96        6.65      1.70 o 
   1   8   4        0.01       -1.83      1.83 o 
   2   8   4        0.72        2.23      3.26 o 
   3   8   4        6.04        2.61      3.01 o 
   4   8   4        2.65        1.93      3.02 o 
   5   8   4        1.23       -1.98      3.05 o 
 -17   1   5        7.50        3.61      2.51 o 
 -16   1   5      191.60      172.43      8.34 o 
 -15   1   5      277.21      260.67      7.18 o 
 -14   1   5      301.54      306.75      7.76 o 
 -13   1   5       89.55       88.79      4.01 o 
 -12   1   5        4.09        2.72      1.59 o 
 -11   1   5       11.42       15.66      2.17 o 
 -10   1   5       41.03       51.43      2.05 o 
  -9   1   5       63.73       64.77      2.35 o 
  -8   1   5      278.53      288.52      3.17 o 
  -7   1   5      326.27      311.16      3.48 o 
  -6   1   5       62.77       63.83      1.41 o 
  -5   1   5      294.83      356.91      3.18 o 
  -4   1   5      344.03      402.53      3.67 o 
  -3   1   5     2239.78     2305.41     13.97 o 
  -2   1   5      476.82      433.62      3.04 o 
  -1   1   5      557.37      492.18      4.69 o 
   0   1   5        7.10        6.47      0.88 o 
   1   1   5       14.31       21.92      0.86 o 
   2   1   5        0.62        0.42      0.62 o 
   3   1   5      788.03      832.05      5.49 o 
   4   1   5      238.98      272.69      2.27 o 
   5   1   5        2.88        3.84      0.70 o 
   6   1   5      639.88      672.61      5.96 o 
   7   1   5      142.70      148.66      2.14 o 
   8   1   5       47.50       50.58      1.82 o 
   9   1   5      226.54      219.98      4.02 o 
  10   1   5        0.86       -1.43      1.43 o 
  11   1   5       18.52       23.93      4.27 o 
  12   1   5      110.95      113.22      5.59 o 
  13   1   5        7.17        1.82      2.63 o 
  14   1   5        0.38        1.43      5.90 o 
  15   1   5       13.76        7.21      3.12 o 
 -17   2   5        0.16        0.17      2.54 o 
 -16   2   5       19.72       20.40      3.01 o 
 -15   2   5       30.78       30.68      2.81 o 
 -14   2   5       36.71       42.14      3.04 o 
 -13   2   5      596.35      572.38     14.00 o 
 -12   2   5      186.62      174.50      4.10 o 
 -11   2   5       80.22       71.40      2.94 o 
 -10   2   5       38.76       48.28      3.84 o 
  -9   2   5       11.12       14.24      1.42 o 
  -8   2   5      125.56      140.57      3.40 o 
  -7   2   5       73.58       95.54      2.24 o 
  -6   2   5      123.38      117.14      1.75 o 
  -5   2   5     2928.10     3425.13     20.52 o 
  -4   2   5        1.09        1.39      0.46 o 
  -3   2   5     1158.37     1333.39      9.14 o 
  -2   2   5      360.32      357.78      2.92 o 
  -1   2   5        0.84       -0.70      0.70 o 
   0   2   5      308.16      319.25      3.02 o 
   1   2   5       11.77       21.79      1.05 o 
   2   2   5      237.82      209.35      2.88 o 
   3   2   5      333.15      315.94      3.26 o 
   4   2   5       72.69       59.10      1.51 o 
   5   2   5        0.21        1.20      0.81 o 
   6   2   5     1639.28     1689.04     12.99 o 
   7   2   5        0.01        0.13      0.78 o 
   8   2   5        5.22        7.95      1.34 o 
   9   2   5       23.96       33.94      1.90 o 
  10   2   5      344.16      373.43      6.59 o 
  11   2   5       84.51       77.93      5.14 o 
  12   2   5        0.01        0.14      1.75 o 
  13   2   5       87.61       89.67      7.52 o 
  14   2   5       72.77       86.68      3.47 o 
 -16   3   5        6.41        4.95      2.32 o 
 -15   3   5        2.21        4.21      2.17 o 
 -14   3   5       13.05       11.60      2.02 o 
 -13   3   5        1.94        3.56      1.79 o 
 -12   3   5       48.62       50.25      2.66 o 
 -11   3   5      436.51      416.70      9.13 o 
 -10   3   5       36.69       41.99      2.58 o 
  -9   3   5        1.75       -0.05      1.34 o 
  -8   3   5       48.80       53.17      2.26 o 
  -7   3   5        0.31       -0.85      0.85 o 
  -6   3   5        5.67        4.49      0.63 o 
  -5   3   5       38.89       40.39      0.98 o 
  -4   3   5      157.90      169.80      1.96 o 
  -3   3   5     1290.35     1326.12      8.23 o 
  -2   3   5      253.77      288.14      2.49 o 
  -1   3   5       65.49       45.48      1.30 o 
   0   3   5      687.19      649.85      5.86 o 
   1   3   5     1193.49     1202.52      8.80 o 
   2   3   5      307.31      368.64      3.96 o 
   3   3   5      126.41      116.49      2.02 o 
   4   3   5      292.33      325.78      3.57 o 
   5   3   5        0.17        2.24      0.90 o 
   6   3   5       58.79       55.39      2.35 o 
   7   3   5       57.00       62.31      2.54 o 
   8   3   5      269.03      237.69      4.61 o 
   9   3   5        7.85        2.86      1.31 o 
  10   3   5       52.78       51.12      2.95 o 
  11   3   5        0.27       -0.05      2.55 o 
  12   3   5       31.64       27.29      2.93 o 
  13   3   5       12.88       15.60      2.29 o 
  14   3   5        2.87       -0.53      1.91 o 
 -15   4   5       12.79       14.07      2.18 o 
 -14   4   5        0.31       -1.69      1.69 o 
 -13   4   5       36.42       35.42      3.84 o 
 -12   4   5       15.64       15.81      2.04 o 
 -11   4   5        0.17        0.15      1.70 o 
 -10   4   5       29.93       27.62      2.86 o 
  -9   4   5       22.32       21.61      2.63 o 
  -8   4   5      139.99      137.22      4.53 o 
  -7   4   5        3.92        3.77      1.33 o 
  -6   4   5       12.52       19.50      1.22 o 
  -5   4   5      154.84      151.25      2.13 o 
  -4   4   5      167.83      186.23      2.55 o 
  -3   4   5      234.18      208.61      2.79 o 
  -2   4   5      152.81      148.47      1.79 o 
  -1   4   5      367.90      384.94      3.93 o 
   0   4   5        1.17        5.38      1.15 o 
   1   4   5       23.10       24.36      1.15 o 
   2   4   5       53.59       57.67      1.68 o 
   3   4   5        9.31       12.62      1.05 o 
   4   4   5       41.28       40.70      2.03 o 
   5   4   5       10.92       10.16      1.73 o 
   6   4   5       47.44       36.60      3.50 o 
   7   4   5       30.03       30.64      3.03 o 
   8   4   5      251.42      255.72      6.01 o 
   9   4   5       13.01        9.77      2.58 o 
  10   4   5       47.16       46.88      2.81 o 
  11   4   5       18.96       18.71      3.86 o 
  12   4   5        1.69        1.48      2.54 o 
 -14   5   5        0.14        1.77      2.12 o 
 -13   5   5       20.49       22.43      2.63 o 
 -12   5   5        9.18        7.67      2.18 o 
 -11   5   5        0.90        0.89      1.91 o 
 -10   5   5        0.19        1.03      2.10 o 
  -9   5   5        1.54        2.15      2.08 o 
  -8   5   5      158.33      150.05      4.96 o 
  -7   5   5        9.79        9.04      1.45 o 
  -6   5   5       59.32       48.03      1.41 o 
  -5   5   5       63.42       61.71      2.47 o 
  -4   5   5      341.00      315.08      4.69 o 
  -3   5   5       38.19       28.66      1.44 o 
  -2   5   5      106.23      104.66      2.67 o 
  -1   5   5       17.75       19.12      1.50 o 
   0   5   5       13.09       14.23      1.67 o 
   1   5   5      168.35      164.60      4.34 o 
   2   5   5        2.38        2.30      1.84 o 
   3   5   5        3.15        2.56      1.47 o 
   4   5   5       13.87       11.27      1.74 o 
   5   5   5       98.75       90.41      2.63 o 
   6   5   5       46.64       46.48      3.90 o 
   7   5   5       29.12       26.83      3.23 o 
   8   5   5        6.13       -0.59      2.75 o 
   9   5   5        0.45        3.29      2.58 o 
  10   5   5        0.46        3.13      4.07 o 
  11   5   5       34.66       44.68      4.16 o 
 -13   6   5      138.69      162.75      6.97 o 
 -12   6   5       54.60       48.79      3.29 o 
 -11   6   5       15.65       11.02      2.69 o 
 -10   6   5       22.22       21.28      4.17 o 
  -9   6   5        0.40       -1.75      2.08 o 
  -8   6   5       69.80       60.76      2.23 o 
  -7   6   5       58.86       56.04      3.45 o 
  -6   6   5        1.14        3.94      2.08 o 
  -5   6   5      166.83      145.72      3.52 o 
  -4   6   5        0.10        0.37      1.32 o 
  -3   6   5      147.93      138.82      3.15 o 
  -2   6   5       39.57       39.81      2.32 o 
  -1   6   5       13.79       19.60      1.90 o 
   0   6   5        5.76        5.11      2.03 o 
   1   6   5       10.14        7.43      2.99 o 
   2   6   5       11.50       12.90      2.81 o 
   3   6   5       42.96       38.41      3.70 o 
   4   6   5       11.84       11.91      2.51 o 
   5   6   5       53.69       36.56      3.05 o 
   6   6   5       43.38       43.13      2.78 o 
   7   6   5        1.76        2.31      1.21 o 
   8   6   5        4.00       -0.15      4.58 o 
   9   6   5       19.37       20.73      3.52 o 
  10   6   5       18.37       21.92      6.30 o 
 -10   7   5       83.18       78.55      4.28 o 
  -9   7   5        0.45        1.67      2.22 o 
  -8   7   5        3.71        4.19      2.37 o 
  -7   7   5       74.69       70.43      3.88 o 
  -6   7   5       49.85       51.87      3.59 o 
  -5   7   5        6.93        7.36      3.06 o 
  -4   7   5        0.02       -0.36      1.32 o 
  -3   7   5      151.27      154.86      4.31 o 
  -2   7   5       29.60       31.81      2.49 o 
  -1   7   5       25.48       25.15      2.18 o 
   0   7   5        3.81        4.45      2.00 o 
   1   7   5        3.54       -0.12      2.66 o 
   2   7   5        0.77        4.17      2.72 o 
   3   7   5        0.03        3.25      2.73 o 
   4   7   5       38.76       33.43      3.21 o 
   5   7   5       34.99       38.69      3.32 o 
   6   7   5        0.99       -0.30      2.61 o 
   7   7   5        3.45        3.67      1.69 o 
   8   7   5        0.59       -0.42      3.01 o 
  -7   8   5       19.48       16.88      5.08 o 
  -6   8   5       28.28       39.13      6.54 o 
  -5   8   5       28.99       26.75      2.70 o 
  -4   8   5       36.49       40.15      3.52 o 
  -3   8   5        1.03        4.07      3.05 o 
  -2   8   5        0.09       -1.69      1.69 o 
  -1   8   5        2.45        3.75      1.99 o 
   0   8   5        0.07        1.89      1.80 o 
   1   8   5        0.08       -1.57      2.02 o 
   2   8   5       16.74       18.47      3.74 o 
   3   8   5       40.39       59.60      4.89 o 
   4   8   5        7.95       10.60      4.58 o 
 -17   0   6      188.52      187.07      9.35 o 
 -16   0   6       67.34       73.81      6.30 o 
 -15   0   6      102.27      116.11      7.32 o 
 -14   0   6      265.42      279.99     10.78 o 
 -13   0   6      681.66      655.76     17.28 o 
 -12   0   6      690.20      643.95     11.79 o 
 -11   0   6       95.19       82.71      4.03 o 
 -10   0   6     1425.17     1414.40     20.34 o 
  -9   0   6       48.75       64.06      5.69 o 
  -8   0   6        1.55        0.80      1.28 o 
  -7   0   6      390.73      370.77      7.05 o 
  -6   0   6     1709.79     1819.40     19.04 o 
  -5   0   6       40.99       51.80      1.44 o 
  -4   0   6     3408.35     3440.00     29.06 o 
  -3   0   6      202.38      205.22      4.10 o 
  -2   0   6     1262.11     1090.12      9.33 o 
  -1   0   6      734.92      669.92      5.84 o 
   0   0   6      238.68      247.36      4.00 o 
   1   0   6     1911.15     1967.45     19.99 o 
   2   0   6     2575.92     2661.84     32.12 o 
   3   0   6        2.71        3.50      1.42 o 
   4   0   6       22.44       19.82      2.13 o 
   5   0   6      183.66      207.74      3.94 o 
   6   0   6       15.06        6.66      1.81 o 
   7   0   6      167.54      194.02      4.85 o 
   8   0   6      491.42      527.65      7.76 o 
   9   0   6      264.51      271.66      9.35 o 
  10   0   6      677.13      722.86     18.30 o 
  11   0   6       50.68       52.87      5.49 o 
  12   0   6       30.80       30.91      4.88 o 
  13   0   6        5.36        9.96      4.27 o 
  14   0   6        9.90       13.22      4.47 o 
 -17   1   6      163.15      177.73      6.47 o 
 -16   1   6      262.13      257.45     10.17 o 
 -15   1   6       95.99       90.59      7.12 o 
 -14   1   6      117.25      125.29      5.17 o 
 -13   1   6       20.41       18.29      2.41 o 
 -12   1   6      399.02      400.40      7.16 o 
 -11   1   6      295.83      270.02      7.07 o 
 -10   1   6       16.92        8.03      1.38 o 
  -9   1   6       59.23       68.56      2.20 o 
  -8   1   6      549.58      591.49      5.66 o 
  -7   1   6      323.12      323.74      3.75 o 
  -6   1   6      948.55     1028.75      7.55 o 
  -5   1   6      239.95      275.25      2.98 o 
  -4   1   6      420.95      500.94      3.77 o 
  -3   1   6        9.27        9.02      0.69 o 
  -2   1   6     1438.49     1518.86      9.55 o 
  -1   1   6      524.65      477.35      4.35 o 
   0   1   6      842.35      961.75      6.96 o 
   1   1   6       10.11        9.88      0.76 o 
   2   1   6     1051.66     1010.11      6.84 o 
   3   1   6        3.49        5.68      0.67 o 
   4   1   6      332.56      378.38      3.32 o 
   5   1   6       43.90       60.33      1.15 o 
   6   1   6       42.12       38.14      1.19 o 
   7   1   6      284.22      263.42      2.97 o 
   8   1   6       14.60       11.39      1.52 o 
   9   1   6      412.38      476.14      9.65 o 
  10   1   6        9.43        2.48      2.25 o 
  11   1   6       31.70       36.73      3.32 o 
  12   1   6       88.96       99.29      4.69 o 
  13   1   6       16.17       12.22      3.15 o 
  14   1   6        9.45        5.40      2.98 o 
 -17   2   6        0.78        2.24      3.86 o 
 -16   2   6        0.41       -0.60      2.51 o 
 -15   2   6        3.29       -0.51      3.36 o 
 -14   2   6       16.75       16.20      2.41 o 
 -13   2   6       59.95       52.78      3.17 o 
 -12   2   6      474.95      486.74      9.45 o 
 -11   2   6        3.04        2.52      1.55 o 
 -10   2   6        0.92        5.26      1.40 o 
  -9   2   6       18.12       25.39      1.68 o 
  -8   2   6       79.07       61.71      2.06 o 
  -7   2   6        6.62        7.68      0.90 o 
  -6   2   6      817.84      854.75      6.51 o 
  -5   2   6        0.49       -0.20      0.60 o 
  -4   2   6       34.77       47.09      1.36 o 
  -3   2   6      968.69     1019.84      6.88 o 
  -2   2   6       89.66      115.87      1.80 o 
  -1   2   6       33.12       30.24      1.35 o 
   0   2   6      422.31      470.22      4.52 o 
   1   2   6       43.04       50.39      1.46 o 
   2   2   6      779.07      742.21      6.44 o 
   3   2   6      170.95      169.48      2.33 o 
   4   2   6       19.85       23.42      1.26 o 
   5   2   6     1145.84     1114.27      8.59 o 
   6   2   6      368.57      369.91      3.95 o 
   7   2   6      157.07      169.85      2.63 o 
   8   2   6        7.54       12.90      1.25 o 
   9   2   6       78.02       84.88      2.41 o 
  10   2   6       28.31       39.47      2.52 o 
  11   2   6      219.31      216.67      9.35 o 
  12   2   6      205.29      244.41     11.39 o 
  13   2   6        4.58       -0.46      2.52 o 
  14   2   6       28.87       17.31      4.78 o 
 -16   3   6        3.02       -2.49      2.49 o 
 -15   3   6       61.26       62.22      3.88 o 
 -14   3   6       31.52       36.84      2.67 o 
 -13   3   6       23.16       24.71      3.29 o 
 -12   3   6       17.54       13.79      2.08 o 
 -11   3   6        3.04        2.60      1.63 o 
 -10   3   6      120.85      120.82      3.38 o 
  -9   3   6        0.23       -0.10      1.56 o 
  -8   3   6       19.49       21.75      1.46 o 
  -7   3   6        8.34        6.69      0.81 o 
  -6   3   6        0.82       -0.13      0.67 o 
  -5   3   6        7.64        8.61      0.94 o 
  -4   3   6       60.16       60.91      1.26 o 
  -3   3   6      429.76      462.30      3.77 o 
  -2   3   6        1.91        6.72      0.93 o 
  -1   3   6       39.91       48.57      1.48 o 
   0   3   6      110.55      109.31      1.81 o 
   1   3   6      387.11      400.74      3.83 o 
   2   3   6       51.09       38.00      1.46 o 
   3   3   6      419.68      416.37      4.24 o 
   4   3   6       14.69       17.02      1.23 o 
   5   3   6        1.84        1.94      1.18 o 
   6   3   6        2.00        0.03      1.31 o 
   7   3   6       17.07       16.78      1.81 o 
   8   3   6       17.99       16.14      1.82 o 
   9   3   6        9.62        2.96      1.58 o 
  10   3   6       26.82       35.27      6.20 o 
  11   3   6        2.28       -0.81      2.37 o 
  12   3   6      142.08      133.46      5.34 o 
  13   3   6        0.77        0.60      1.76 o 
 -15   4   6        0.27        0.45      1.95 o 
 -14   4   6        5.06        4.43      2.58 o 
 -13   4   6        0.55       -0.56      1.97 o 
 -12   4   6       10.27       16.04      2.35 o 
 -11   4   6       50.19       54.92      3.28 o 
 -10   4   6       12.08       12.31      2.51 o 
  -9   4   6       52.82       56.81      3.52 o 
  -8   4   6       18.09       17.39      1.72 o 
  -7   4   6      198.67      190.87      3.77 o 
  -6   4   6        6.88        6.22      0.91 o 
  -5   4   6       31.72       38.66      2.06 o 
  -4   4   6       63.11       69.02      1.64 o 
  -3   4   6       84.74       81.21      1.77 o 
  -2   4   6      288.83      255.56      3.45 o 
  -1   4   6      202.74      206.09      3.04 o 
   0   4   6      166.38      167.51      2.71 o 
   1   4   6        1.72        3.65      0.86 o 
   2   4   6      108.82      113.33      3.33 o 
   3   4   6        7.91        8.87      1.33 o 
   4   4   6       23.46       16.05      1.59 o 
   5   4   6       27.01       28.67      2.08 o 
   6   4   6      177.34      177.19      6.21 o 
   7   4   6        1.69       -1.24      1.77 o 
   8   4   6        5.80        4.35      2.04 o 
   9   4   6        0.97        6.19      3.00 o 
  10   4   6        0.02       -2.03      2.03 o 
  11   4   6        6.42        4.07      3.25 o 
  12   4   6       10.32        8.13      3.66 o 
 -14   5   6       54.39       63.92      3.79 o 
 -13   5   6        1.59        2.68      2.17 o 
 -12   5   6        5.20        1.52      2.42 o 
 -11   5   6       12.68       12.09      3.66 o 
 -10   5   6        7.44        8.47      2.43 o 
  -9   5   6       30.48       26.76      3.02 o 
  -8   5   6        4.23        8.68      1.81 o 
  -7   5   6      100.98       89.75      2.32 o 
  -6   5   6       36.22       40.07      2.28 o 
  -5   5   6        8.89        4.54      1.40 o 
  -4   5   6      315.14      293.75      4.18 o 
  -3   5   6      254.08      242.37      3.60 o 
  -2   5   6        6.06       12.61      1.72 o 
  -1   5   6        5.53        3.44      1.48 o 
   0   5   6        0.90       -0.23      1.42 o 
   1   5   6        5.52        2.67      1.27 o 
   2   5   6      219.52      211.54      4.04 o 
   3   5   6      214.03      193.00      4.12 o 
   4   5   6        3.49        1.39      1.84 o 
   5   5   6      144.14      122.19      5.15 o 
   6   5   6       14.96       12.05      2.72 o 
   7   5   6       44.88       42.36      3.73 o 
   8   5   6       36.80       20.70      3.15 o 
   9   5   6       39.77       36.80      5.49 o 
  10   5   6       25.84       29.39      3.65 o 
  11   5   6       21.89       24.16      3.56 o 
 -12   6   6       31.12       42.69      3.29 o 
 -11   6   6       47.97       61.26      4.37 o 
 -10   6   6       11.86        9.73      2.59 o 
  -9   6   6       10.00        9.17      1.26 o 
  -8   6   6       26.01       28.85      3.01 o 
  -7   6   6       43.61       47.94      3.44 o 
  -6   6   6       10.72        9.67      2.29 o 
  -5   6   6       81.90       76.55      2.59 o 
  -4   6   6       59.66       61.07      2.38 o 
  -3   6   6      493.95      493.90     10.06 o 
  -2   6   6        0.35        0.43      1.59 o 
  -1   6   6        0.32        2.18      2.31 o 
   0   6   6       48.32       49.10      3.17 o 
   1   6   6        0.03        0.34      1.88 o 
   2   6   6       28.27       33.42      2.81 o 
   3   6   6       71.11       66.15      4.09 o 
   4   6   6       26.59       30.84      3.05 o 
   5   6   6       73.67       75.75      8.34 o 
   6   6   6        0.82       -1.42      2.44 o 
   7   6   6        9.07        4.27      2.73 o 
   8   6   6        4.08        3.55      4.17 o 
   9   6   6        6.42        7.35      3.15 o 
 -10   7   6        9.52       14.44      4.07 o 
  -9   7   6       48.48       59.04      5.08 o 
  -8   7   6        0.59        3.38      2.44 o 
  -7   7   6        2.54        3.02      2.02 o 
  -6   7   6        0.11        0.52      1.89 o 
  -5   7   6       18.55       18.34      2.31 o 
  -4   7   6       21.22       19.55      1.76 o 
  -3   7   6        1.17       -0.53      1.78 o 
  -2   7   6       85.39       87.76      5.00 o 
  -1   7   6        6.11        6.37      2.31 o 
   0   7   6       10.20       11.94      3.01 o 
   1   7   6        0.41       -0.18      2.75 o 
   2   7   6        5.29        1.38      2.80 o 
   3   7   6      120.08      116.62      7.60 o 
   4   7   6        2.58        2.38      2.65 o 
   5   7   6        0.15       -1.42      2.18 o 
   6   7   6        2.67        4.24      4.78 o 
   7   7   6        0.24       -1.02      2.94 o 
  -6   8   6        0.75       -1.05      2.44 o 
  -5   8   6       14.67       13.57      1.87 o 
  -4   8   6       12.21       16.53      3.36 o 
  -3   8   6        0.05       -0.41      1.88 o 
  -2   8   6       11.66       11.71      2.34 o 
  -1   8   6        4.53        3.53      2.21 o 
   0   8   6       17.52       14.13      2.86 o 
   1   8   6        0.76        2.14      3.02 o 
   2   8   6        2.46        9.06      3.38 o 
   3   8   6        2.33        5.39      3.36 o 
 -17   1   7        4.28        9.15      3.02 o 
 -16   1   7       15.91       19.09      3.30 o 
 -15   1   7        7.51        7.86      2.80 o 
 -14   1   7      154.50      167.22      6.16 o 
 -13   1   7      459.60      462.29      8.18 o 
 -12   1   7      101.18      112.14      3.40 o 
 -11   1   7      299.89      298.85      5.40 o 
 -10   1   7       31.43       31.40      2.10 o 
  -9   1   7        2.48        4.30      1.35 o 
  -8   1   7      155.41      183.46      2.97 o 
  -7   1   7       40.78       45.10      1.42 o 
  -6   1   7      310.88      338.43      4.30 o 
  -5   1   7       47.91       32.72      1.05 o 
  -4   1   7        0.00       -0.12      0.71 o 
  -3   1   7        2.69        1.58      0.60 o 
  -2   1   7      103.46      121.46      1.64 o 
  -1   1   7       94.32       92.32      1.58 o 
   0   1   7      408.86      478.13      4.10 o 
   1   1   7       93.88       89.16      1.52 o 
   2   1   7      270.57      297.56      2.77 o 
   3   1   7      135.25      126.63      1.79 o 
   4   1   7       47.51       58.94      1.35 o 
   5   1   7       11.15       18.99      1.04 o 
   6   1   7      287.64      295.85      4.15 o 
   7   1   7       67.37       72.87      1.92 o 
   8   1   7      387.43      382.37      5.11 o 
   9   1   7      227.02      257.68      5.11 o 
  10   1   7      321.28      344.03      7.76 o 
  11   1   7        2.06        0.08      2.44 o 
  12   1   7       15.70       13.83      2.83 o 
  13   1   7        0.74        0.39      2.75 o 
 -17   2   7       37.74       32.13      5.69 o 
 -16   2   7        0.07       -2.39      2.39 o 
 -15   2   7        6.89        5.43      2.21 o 
 -14   2   7       29.28       26.09      3.58 o 
 -13   2   7       62.27       61.62      3.64 o 
 -12   2   7       51.97       44.45      2.96 o 
 -11   2   7       21.69       18.53      2.22 o 
 -10   2   7      176.78      187.15      3.94 o 
  -9   2   7      124.65      111.28      3.02 o 
  -8   2   7        0.98        0.88      1.00 o 
  -7   2   7       22.10       25.41      1.11 o 
  -6   2   7        1.89        1.97      0.68 o 
  -5   2   7       96.41       77.17      1.47 o 
  -4   2   7      881.71      926.10      6.50 o 
  -3   2   7     1127.14     1236.99      9.83 o 
  -2   2   7      133.82      149.21      2.51 o 
  -1   2   7        8.84        5.53      0.91 o 
   0   2   7      800.53      795.18      6.85 o 
   1   2   7       17.62       10.68      0.99 o 
   2   2   7      772.50      846.03      7.32 o 
   3   2   7       10.19       12.58      1.15 o 
   4   2   7       11.22        8.37      1.04 o 
   5   2   7       58.99       68.76      1.75 o 
   6   2   7       82.27       77.60      1.91 o 
   7   2   7        5.12        4.74      1.05 o 
   8   2   7        7.00        5.19      1.46 o 
   9   2   7       56.94       59.49      3.28 o 
  10   2   7       53.07       47.54      2.00 o 
  11   2   7      192.65      228.14     10.78 o 
  12   2   7       40.67       42.18      3.23 o 
  13   2   7       11.85       12.02      3.05 o 
 -16   3   7        2.12        2.94      3.46 o 
 -15   3   7        1.11       -1.24      2.07 o 
 -14   3   7        3.81        1.66      2.12 o 
 -13   3   7       48.39       54.07      3.32 o 
 -12   3   7      232.46      204.66      6.41 o 
 -11   3   7       32.42       21.85      2.86 o 
 -10   3   7       65.40       68.18      6.41 o 
  -9   3   7       19.24       30.87      2.53 o 
  -8   3   7       88.58       92.35      3.30 o 
  -7   3   7      128.70      135.38      2.05 o 
  -6   3   7       52.60       38.22      1.43 o 
  -5   3   7      348.98      360.89      3.64 o 
  -4   3   7       94.85       88.25      1.83 o 
  -3   3   7      472.47      438.69      4.31 o 
  -2   3   7       20.53       26.28      1.27 o 
  -1   3   7      171.08      169.68      2.57 o 
   0   3   7        1.57        2.28      0.94 o 
   1   3   7        4.78        4.51      0.98 o 
   2   3   7       40.24       44.54      1.58 o 
   3   3   7       21.96       28.19      1.56 o 
   4   3   7        5.00        7.61      1.25 o 
   5   3   7      186.56      192.57      3.62 o 
   6   3   7        1.07        1.38      1.12 o 
   7   3   7      282.51      257.00      4.82 o 
   8   3   7       28.64       30.66      2.20 o 
   9   3   7       25.55       28.75      2.52 o 
  10   3   7        0.66        0.07      2.34 o 
  11   3   7        0.56       -1.63      2.14 o 
  12   3   7       27.40       17.63      2.98 o 
 -15   4   7       82.28       90.24      6.51 o 
 -14   4   7        0.84       -2.29      2.29 o 
 -13   4   7        0.03       -0.06      2.29 o 
 -12   4   7        0.82       -0.01      2.23 o 
 -11   4   7       11.58        3.78      2.43 o 
 -10   4   7       15.94       11.97      4.07 o 
  -9   4   7        5.71        4.21      2.17 o 
  -8   4   7       17.10       19.69      1.63 o 
  -7   4   7       50.55       41.87      2.14 o 
  -6   4   7       46.17       45.36      1.79 o 
  -5   4   7       16.18       14.91      1.59 o 
  -4   4   7      107.64      113.07      2.19 o 
  -3   4   7       11.49       15.30      1.29 o 
  -2   4   7      184.80      173.20      2.94 o 
  -1   4   7       95.11      100.56      2.27 o 
   0   4   7        7.45        9.89      1.04 o 
   1   4   7        0.00       -0.53      0.76 o 
   2   4   7        0.01       -1.05      1.05 o 
   3   4   7        0.64       -0.59      1.41 o 
   4   4   7        3.57        0.13      1.53 o 
   5   4   7        0.01        1.45      1.42 o 
   6   4   7       27.09       27.08      2.44 o 
   7   4   7       51.21       50.08      2.79 o 
   8   4   7        0.01       -1.18      1.85 o 
   9   4   7        6.95        2.56      2.09 o 
  10   4   7        4.73        5.93      2.19 o 
  11   4   7        6.55        8.26      3.05 o 
  12   4   7       18.58       23.38      6.51 o 
 -14   5   7        8.06        8.34      2.98 o 
 -13   5   7        0.14       -0.04      2.43 o 
 -12   5   7        0.42       -0.24      2.37 o 
 -11   5   7        6.91        2.62      2.37 o 
 -10   5   7        0.53       -2.01      2.01 o 
  -9   5   7        5.78        1.97      1.37 o 
  -8   5   7        0.01        0.93      3.56 o 
  -7   5   7        9.28        7.94      1.74 o 
  -6   5   7       36.16       45.35      2.26 o 
  -5   5   7      143.00      137.71      2.92 o 
  -4   5   7      182.00      167.43      3.45 o 
  -3   5   7      130.71      129.13      5.89 o 
  -2   5   7       45.51       41.57      2.06 o 
  -1   5   7       16.45       22.47      1.78 o 
   0   5   7       44.53       48.93      2.21 o 
   1   5   7       31.84       36.91      1.72 o 
   2   5   7        0.08       -0.39      1.11 o 
   3   5   7        0.02        0.36      2.08 o 
   4   5   7        1.06       -0.56      2.23 o 
   5   5   7        9.33        8.70      2.51 o 
   6   5   7        6.84        3.15      2.44 o 
   7   5   7       52.82       51.88      4.07 o 
   8   5   7        3.60        2.89      2.58 o 
   9   5   7        0.55        2.03      2.85 o 
  10   5   7        4.86        2.17      2.72 o 
 -12   6   7       80.69      105.54      5.17 o 
 -11   6   7       11.41       11.24      2.88 o 
 -10   6   7        0.26       -0.14      1.31 o 
  -9   6   7       25.12       31.20      3.16 o 
  -8   6   7        4.04        4.79      2.37 o 
  -7   6   7        0.27       -1.70      1.70 o 
  -6   6   7        3.81        2.97      1.47 o 
  -5   6   7        4.56        5.80      1.52 o 
  -4   6   7        2.18        1.68      1.82 o 
  -3   6   7      156.42      138.56      5.59 o 
  -2   6   7      122.40      115.84      3.71 o 
  -1   6   7        0.09       -1.74      1.87 o 
   0   6   7       16.67       21.59      2.61 o 
   1   6   7        0.05       -1.95      1.95 o 
   2   6   7        4.76        5.58      2.15 o 
   3   6   7      134.76      139.56      3.72 o 
   4   6   7       13.44       19.00      4.17 o 
   5   6   7       83.06       70.27      5.69 o 
   6   6   7       26.43       29.38      3.66 o 
   7   6   7      113.48      110.41      8.13 o 
   8   6   7        7.65        2.29      4.58 o 
   9   6   7        1.66        2.85      4.27 o 
  -9   7   7       12.96       16.49      2.94 o 
  -8   7   7        0.05       -1.87      1.87 o 
  -7   7   7       18.33       17.59      2.44 o 
  -6   7   7        3.30        2.57      1.92 o 
  -5   7   7        0.93        1.03      1.46 o 
  -4   7   7        0.09       -1.25      1.84 o 
  -3   7   7        0.60       -1.26      1.91 o 
  -2   7   7       12.22        9.25      3.02 o 
  -1   7   7      181.01      191.62      5.67 o 
   0   7   7        3.22       11.04      4.78 o 
   1   7   7        0.22        2.03      3.26 o 
   2   7   7        2.46       -2.02      2.02 o 
   3   7   7       17.65       18.41      2.82 o 
   4   7   7        8.46       13.07      4.07 o 
   5   7   7       96.57       87.52     15.56 o 
   6   7   7       32.76       41.36      5.59 o 
  -5   8   7        0.65        3.25      4.68 o 
  -4   8   7        0.60        3.00      2.03 o 
  -3   8   7       25.32       25.62      2.66 o 
  -2   8   7       18.64       18.58      2.65 o 
  -1   8   7        2.20        1.87      2.86 o 
   0   8   7        3.28        3.52      2.70 o 
   1   8   7       33.76       32.66      4.31 o 
   2   8   7       49.71       50.25      4.82 o 
 -17   0   8        7.79        7.12      4.27 o 
 -16   0   8       14.41       14.44      4.68 o 
 -15   0   8       53.61       49.00      5.90 o 
 -14   0   8        1.25       -2.03      3.25 o 
 -13   0   8        2.93        2.06      2.43 o 
 -12   0   8      379.32      362.34      8.48 o 
 -11   0   8     1593.83     1487.43     21.85 o 
 -10   0   8      805.66      815.70     13.66 o 
  -9   0   8     1640.34     1728.56     24.01 o 
  -8   0   8      974.98      905.83     22.47 o 
  -7   0   8       65.07       49.39      2.55 o 
  -6   0   8      203.45      208.93      3.06 o 
  -5   0   8      272.98      256.96      6.81 o 
  -4   0   8     2308.88     2178.51     22.22 o 
  -3   0   8       10.48       25.60      1.02 o 
  -2   0   8     1162.98     1156.05      8.83 o 
  -1   0   8     1638.99     1840.65     22.64 o 
   0   0   8      160.90      174.41      4.11 o 
   1   0   8        3.91        0.25      1.42 o 
   2   0   8     1419.73     1431.57     19.33 o 
   3   0   8      229.04      231.21      5.60 o 
   4   0   8      201.56      203.88      5.38 o 
   5   0   8      673.53      663.67     11.13 o 
   6   0   8     1217.00     1250.11     18.09 o 
   7   0   8        4.30        3.69      1.62 o 
   8   0   8      481.24      496.22      7.85 o 
   9   0   8      952.01     1074.43     17.32 o 
  10   0   8      156.05      134.20      6.91 o 
  11   0   8       24.67       15.25      3.86 o 
  12   0   8       17.89       11.39      4.07 o 
  13   0   8        1.46        3.66      3.86 o 
 -17   1   8        6.58        4.17      2.92 o 
 -16   1   8       15.44       16.02      5.69 o 
 -15   1   8        4.25        1.71      2.58 o 
 -14   1   8       11.17        9.87      2.35 o 
 -13   1   8        5.76        8.27      2.19 o 
 -12   1   8      154.63      147.99      3.89 o 
 -11   1   8        4.08        6.20      1.70 o 
 -10   1   8      502.88      464.94      6.61 o 
  -9   1   8        2.08       -0.28      1.29 o 
  -8   1   8       52.94       54.51      1.88 o 
  -7   1   8      233.87      245.87      2.83 o 
  -6   1   8      253.08      252.23      2.56 o 
  -5   1   8       69.03       61.04      1.43 o 
  -4   1   8      143.30      136.39      2.44 o 
  -3   1   8      162.68      158.77      1.85 o 
  -2   1   8       80.85       86.96      1.75 o 
  -1   1   8     2024.97     2094.97     14.15 o 
   0   1   8      130.89      169.17      2.19 o 
   1   1   8      152.38      195.45      2.38 o 
   2   1   8       42.62       41.07      1.16 o 
   3   1   8      355.00      334.60      3.70 o 
   4   1   8       60.16       51.03      1.93 o 
   5   1   8      440.19      437.05      5.96 o 
   6   1   8       17.70       29.97      1.75 o 
   7   1   8      664.89      661.46      8.32 o 
   8   1   8      563.20      530.12      7.38 o 
   9   1   8       79.41       96.55      2.95 o 
  10   1   8       96.48      112.83      4.39 o 
  11   1   8        3.80        5.86      2.48 o 
  12   1   8       17.77       22.45      4.47 o 
  13   1   8        0.79       -1.60      2.54 o 
 -17   2   8        4.80        9.35      4.47 o 
 -16   2   8        0.07       -2.93      4.37 o 
 -15   2   8       13.56       11.19      2.54 o 
 -14   2   8        0.02       -0.27      2.00 o 
 -13   2   8        0.02       -1.00      1.84 o 
 -12   2   8        9.73       10.50      2.19 o 
 -11   2   8      141.29      144.80      3.71 o 
 -10   2   8        4.74        4.41      2.22 o 
  -9   2   8       75.26       72.00      3.04 o 
  -8   2   8      275.34      272.45      3.65 o 
  -7   2   8       61.86       68.43      2.59 o 
  -6   2   8       25.55       19.44      1.16 o 
  -5   2   8      255.95      243.34      3.26 o 
  -4   2   8      253.99      260.64      2.81 o 
  -3   2   8      817.62      775.02      7.44 o 
  -2   2   8        0.81        1.84      0.96 o 
  -1   2   8       44.69       47.58      1.53 o 
   0   2   8      299.78      276.04      4.12 o 
   1   2   8       25.28       27.07      1.43 o 
   2   2   8        0.64       -0.33      0.95 o 
   3   2   8       53.19       73.83      2.08 o 
   4   2   8      415.12      397.38      4.48 o 
   5   2   8       82.75       68.57      1.95 o 
   6   2   8      169.68      177.27      4.86 o 
   7   2   8       95.28       75.13      2.50 o 
   8   2   8       25.89       33.61      1.82 o 
   9   2   8       12.83        8.27      3.56 o 
  10   2   8        1.10        0.61      3.66 o 
  11   2   8       18.37        9.96      4.68 o 
  12   2   8       88.88      105.53      8.54 o 
 -16   3   8       21.11       29.81      3.85 o 
 -15   3   8        3.25       -1.06      2.58 o 
 -14   3   8       11.05        9.98      2.80 o 
 -13   3   8        9.64       12.62      2.88 o 
 -12   3   8       85.41       75.50      4.31 o 
 -11   3   8       25.69       24.92      3.46 o 
 -10   3   8       34.42       41.34      2.68 o 
  -9   3   8       14.79       18.09      1.59 o 
  -8   3   8      104.77       90.00      2.16 o 
  -7   3   8       26.21       24.71      1.52 o 
  -6   3   8        7.03        4.64      1.01 o 
  -5   3   8       29.51       25.85      1.64 o 
  -4   3   8       76.87       74.82      1.74 o 
  -3   3   8       22.40       33.72      1.36 o 
  -2   3   8      873.29      831.64      7.58 o 
  -1   3   8      373.00      365.13      4.23 o 
   0   3   8      127.75      123.95      2.43 o 
   1   3   8       52.62       52.60      1.94 o 
   2   3   8       12.21       11.51      1.46 o 
   3   3   8       34.65       34.65      1.75 o 
   4   3   8      118.54      104.27      2.63 o 
   5   3   8      185.71      189.89      4.03 o 
   6   3   8      219.57      221.52      4.50 o 
   7   3   8        0.51        1.00      1.33 o 
   8   3   8       11.31        4.15      1.60 o 
   9   3   8        8.12        6.65      2.08 o 
  10   3   8        9.69       16.96      2.32 o 
  11   3   8        0.30       -2.36      3.97 o 
  12   3   8        0.42        5.49      2.36 o 
 -15   4   8      113.28      126.67      5.73 o 
 -14   4   8       12.37        6.91      2.88 o 
 -13   4   8       30.27       28.17      4.27 o 
 -12   4   8       12.64       24.06      4.78 o 
 -11   4   8       15.95       14.26      2.73 o 
 -10   4   8       16.11       11.12      1.78 o 
  -9   4   8       77.19       64.25      2.44 o 
  -8   4   8       27.37       35.22      2.12 o 
  -7   4   8       82.35       82.54      2.91 o 
  -6   4   8        0.65       -0.03      1.11 o 
  -5   4   8        0.00       -0.56      0.96 o 
  -4   4   8      408.65      390.91      7.41 o 
  -3   4   8     1180.86     1146.98      9.92 o 
  -2   4   8      136.35      149.44      2.88 o 
  -1   4   8      678.32      640.23      7.66 o 
   0   4   8      512.23      511.33      5.70 o 
   1   4   8        2.22       -1.08      1.19 o 
   2   4   8        1.93       -0.65      1.41 o 
   3   4   8       16.49       13.16      1.77 o 
   4   4   8      137.99      127.75      4.68 o 
   5   4   8       10.74        8.45      1.88 o 
   6   4   8      113.71      113.34      5.92 o 
   7   4   8       10.44       14.64      1.97 o 
   8   4   8        7.90        8.60      1.96 o 
   9   4   8        0.04       -0.42      2.03 o 
  10   4   8        0.67        0.82      2.55 o 
  11   4   8       35.82       49.78      8.03 o 
 -14   5   8       17.68       10.37      4.47 o 
 -13   5   8       18.95       24.68      6.10 o 
 -12   5   8       53.02       63.40      7.32 o 
 -11   5   8        9.32       15.25      2.85 o 
 -10   5   8       61.05       62.36      2.51 o 
  -9   5   8        4.43        3.42      2.75 o 
  -8   5   8       28.91       23.00      2.78 o 
  -7   5   8        1.04       -1.07      1.36 o 
  -6   5   8      165.08      159.53      5.66 o 
  -5   5   8      160.26      154.49      3.04 o 
  -4   5   8       37.10       21.04      1.96 o 
  -3   5   8      538.32      522.18      7.40 o 
  -2   5   8      150.87      164.06      3.20 o 
  -1   5   8       17.11       21.32      1.77 o 
   0   5   8       11.48       15.51      1.42 o 
   1   5   8       29.42       33.62      1.57 o 
   2   5   8      218.80      194.40      5.58 o 
   3   5   8       95.44      101.32      3.70 o 
   4   5   8      103.68       96.56      3.95 o 
   5   5   8       26.54       21.23      3.09 o 
   6   5   8        9.02        3.76      2.59 o 
   7   5   8        0.00       -1.32      2.37 o 
   8   5   8        2.02        1.22      2.44 o 
   9   5   8        0.72       -2.47      2.49 o 
 -12   6   8        7.71        9.35      2.24 o 
 -11   6   8       12.08       20.45      5.49 o 
 -10   6   8       17.76       17.45      3.01 o 
  -9   6   8       22.30       27.67      3.12 o 
  -8   6   8       19.21       20.43      2.42 o 
  -7   6   8        4.64        1.42      1.61 o 
  -6   6   8       11.24        8.95      1.63 o 
  -5   6   8       33.43       43.98      4.98 o 
  -4   6   8        0.90        0.79      2.43 o 
  -3   6   8        5.77        6.17      2.23 o 
  -2   6   8      130.37      124.19      3.94 o 
  -1   6   8        1.35        3.18      2.15 o 
   0   6   8       94.85       97.74      4.22 o 
   1   6   8        9.45        8.66      2.29 o 
   2   6   8       55.85       52.32      4.24 o 
   3   6   8       11.60       10.27      3.02 o 
   4   6   8       97.55       97.24      5.10 o 
   5   6   8       40.89       37.39      3.97 o 
   6   6   8        7.42        6.00      2.88 o 
   7   6   8        0.00        1.19      2.80 o 
   8   6   8        1.46        0.41      4.27 o 
  -9   7   8       45.92       61.97      4.39 o 
  -8   7   8        8.54       12.16      2.41 o 
  -7   7   8        8.60       11.67      2.22 o 
  -6   7   8        4.46        5.96      1.62 o 
  -5   7   8        3.89        4.25      2.11 o 
  -4   7   8       15.03       14.55      3.30 o 
  -3   7   8       18.84       16.60      3.36 o 
  -2   7   8        6.89        8.83      3.09 o 
  -1   7   8        0.03        3.00      2.60 o 
   0   7   8       24.03       25.91      3.52 o 
   1   7   8       21.06       20.25      3.05 o 
   2   7   8        1.48        2.93      2.41 o 
   3   7   8        1.61        3.15      3.07 o 
   4   7   8       14.23       14.03      3.59 o 
   5   7   8      157.54      177.72     10.57 o 
  -3   8   8        2.20        3.93      3.00 o 
  -2   8   8        0.70       -1.32      3.02 o 
  -1   8   8        0.36        0.10      3.16 o 
 -17   1   9       12.47       13.47      3.38 o 
 -16   1   9       18.89       20.09      3.52 o 
 -15   1   9        0.58        5.06      2.31 o 
 -14   1   9        8.46       11.81      2.42 o 
 -13   1   9       70.19       73.62      3.12 o 
 -12   1   9       78.98       74.25      3.05 o 
 -11   1   9       12.33       13.99      2.49 o 
 -10   1   9       48.86       62.57      2.69 o 
  -9   1   9       31.50       32.03      2.05 o 
  -8   1   9        9.11       13.91      1.49 o 
  -7   1   9       52.53       52.19      1.48 o 
  -6   1   9      321.50      319.95      3.96 o 
  -5   1   9       14.22       19.76      1.12 o 
  -4   1   9       47.01       44.88      1.41 o 
  -3   1   9       81.78       83.96      1.40 o 
  -2   1   9      151.30      160.19      2.70 o 
  -1   1   9       25.62       30.96      1.41 o 
   0   1   9        0.81        0.87      1.12 o 
   1   1   9      491.60      516.13      4.56 o 
   2   1   9      100.45       96.90      1.89 o 
   3   1   9       17.88       17.88      1.56 o 
   4   1   9      274.96      285.55      6.05 o 
   5   1   9       61.73       67.30      2.61 o 
   6   1   9       87.50       78.23      2.84 o 
   7   1   9        0.74        1.27      1.60 o 
   8   1   9      288.39      296.91      6.32 o 
   9   1   9        0.12       -0.84      1.73 o 
  10   1   9        7.30       10.57      4.07 o 
  11   1   9       89.56       86.21      6.71 o 
  12   1   9       14.02        8.54      4.68 o 
 -16   2   9       19.54       17.51      2.89 o 
 -15   2   9       58.25       60.73      4.34 o 
 -14   2   9        1.13        1.53      2.59 o 
 -13   2   9      110.91      115.59      5.18 o 
 -12   2   9        3.41        4.47      1.99 o 
 -11   2   9        1.86        0.70      1.75 o 
 -10   2   9        0.36        1.81      1.71 o 
  -9   2   9      133.21      120.18      3.64 o 
  -8   2   9       62.77       67.00      1.74 o 
  -7   2   9      110.75       96.88      2.10 o 
  -6   2   9       20.23       20.06      1.23 o 
  -5   2   9       90.09       96.60      1.97 o 
  -4   2   9       14.58       14.51      0.89 o 
  -3   2   9       12.58        9.69      1.14 o 
  -2   2   9      769.21      802.21      7.16 o 
  -1   2   9      101.42      106.86      2.37 o 
   0   2   9      220.64      247.35      3.66 o 
   1   2   9        0.45       -0.30      0.98 o 
   2   2   9      263.99      253.21      3.78 o 
   3   2   9       98.69      101.73      2.24 o 
   4   2   9       20.46       15.12      1.28 o 
   5   2   9       57.62       55.86      1.87 o 
   6   2   9      616.71      647.29      7.29 o 
   7   2   9        2.28       -1.08      1.57 o 
   8   2   9       50.53       48.13      3.17 o 
   9   2   9        9.71       17.71      3.07 o 
  10   2   9       10.46       18.50      4.88 o 
  11   2   9        0.02       -2.44      4.07 o 
  12   2   9        4.85       -0.41      4.47 o 
 -16   3   9       50.13       55.71      6.91 o 
 -15   3   9        0.79        1.56      2.72 o 
 -14   3   9       10.03       10.56      5.59 o 
 -13   3   9        9.34        8.44      2.73 o 
 -12   3   9        7.09        6.64      3.15 o 
 -11   3   9       48.66       43.98      4.17 o 
 -10   3   9      188.02      149.11      3.64 o 
  -9   3   9       30.27       27.96      1.98 o 
  -8   3   9        0.43        2.13      0.86 o 
  -7   3   9       68.23       76.63      2.04 o 
  -6   3   9      132.80      139.48      2.51 o 
  -5   3   9       47.24       57.00      1.68 o 
  -4   3   9      468.96      446.09      5.40 o 
  -3   3   9       79.23       96.06      2.24 o 
  -2   3   9       99.90      103.21      2.56 o 
  -1   3   9       37.48       41.23      1.85 o 
   0   3   9      179.99      166.93      3.18 o 
   1   3   9        0.31        0.27      1.11 o 
   2   3   9      457.58      460.19      5.70 o 
   3   3   9      580.73      571.80      6.65 o 
   4   3   9       71.30       76.84      2.78 o 
   5   3   9      137.80      108.87      2.83 o 
   6   3   9       53.12       53.41      3.49 o 
   7   3   9       36.59       49.76      2.54 o 
   8   3   9       15.14       14.54      2.88 o 
   9   3   9        0.64       -1.55      1.74 o 
  10   3   9       24.28       23.94      3.51 o 
  11   3   9       19.00       22.37      5.49 o 
 -15   4   9        8.94       13.22      4.68 o 
 -14   4   9       19.41       16.92      3.23 o 
 -13   4   9        0.00        2.36      2.58 o 
 -12   4   9       17.25        7.52      2.73 o 
 -11   4   9       16.34        4.66      3.76 o 
 -10   4   9       15.92       25.24      1.90 o 
  -9   4   9        0.15        3.77      2.24 o 
  -8   4   9       44.06       36.52      2.28 o 
  -7   4   9      163.94      138.88      3.43 o 
  -6   4   9       87.00       74.65      2.23 o 
  -5   4   9       14.52       15.71      1.25 o 
  -4   4   9      301.32      299.36      4.50 o 
  -3   4   9       21.69       24.00      1.58 o 
  -2   4   9       12.11       22.06      1.99 o 
  -1   4   9       59.43       55.01      2.02 o 
   0   4   9      301.03      329.67      5.96 o 
   1   4   9      595.90      569.46      6.73 o 
   2   4   9      105.63      106.50      4.46 o 
   3   4   9       18.04       15.53      1.94 o 
   4   4   9       29.72       20.59      2.07 o 
   5   4   9       16.77       16.10      1.94 o 
   6   4   9        8.56       12.63      1.97 o 
   7   4   9       14.28        9.01      3.27 o 
   8   4   9        9.15        9.09      3.72 o 
   9   4   9       10.16       10.52      2.09 o 
  10   4   9        2.06        1.85      3.36 o 
 -13   5   9        2.50        5.56      2.80 o 
 -12   5   9        0.26        2.07      1.64 o 
 -11   5   9        0.06        1.80      1.35 o 
 -10   5   9       28.88       25.99      6.10 o 
  -9   5   9       12.07        9.24      2.09 o 
  -8   5   9       11.62        7.62      2.95 o 
  -7   5   9        0.74        2.05      1.75 o 
  -6   5   9        0.07        0.27      1.22 o 
  -5   5   9        0.53       -0.53      1.45 o 
  -4   5   9       20.66       19.75      2.04 o 
  -3   5   9      285.20      300.73      5.48 o 
  -2   5   9        3.48        4.16      1.36 o 
  -1   5   9       27.53       32.25      2.13 o 
   0   5   9        1.43        2.36      1.20 o 
   1   5   9        0.92        0.71      2.88 o 
   2   5   9      110.97      112.17      3.60 o 
   3   5   9       85.71       93.15      3.45 o 
   4   5   9       72.07       60.93      3.32 o 
   5   5   9       10.08        3.55      2.11 o 
   6   5   9       15.67       20.12      4.78 o 
   7   5   9        1.98        2.12      2.63 o 
   8   5   9        8.06        7.82      2.92 o 
   9   5   9        9.07        8.54      4.68 o 
 -11   6   9        3.87        1.74      2.66 o 
 -10   6   9        6.08        2.68      4.13 o 
  -9   6   9        0.99        1.26      1.99 o 
  -8   6   9       13.60        9.85      2.47 o 
  -7   6   9        1.92        0.64      1.80 o 
  -6   6   9        0.28       -2.37      2.37 o 
  -5   6   9       43.18       43.41      3.87 o 
  -4   6   9      107.68       98.47      5.12 o 
  -3   6   9        7.42        8.24      2.95 o 
  -2   6   9        2.28       -0.61      1.80 o 
  -1   6   9      101.36      103.75      8.02 o 
   0   6   9       17.82       16.91      2.69 o 
   1   6   9       44.50       40.64      3.25 o 
   2   6   9        3.79        2.34      2.73 o 
   3   6   9       47.77       60.90     12.91 o 
   4   6   9      168.36      177.56     11.69 o 
   5   6   9        0.45        1.61      2.66 o 
   6   6   9        3.49        3.82      2.94 o 
   7   6   9       12.31        9.96      4.68 o 
  -8   7   9        9.14       10.58      2.34 o 
  -7   7   9        6.20        6.40      2.27 o 
  -6   7   9       66.08       72.68      5.09 o 
  -5   7   9        0.09       -2.63      2.63 o 
  -4   7   9        0.00       -0.94      2.86 o 
  -3   7   9       19.23       14.59      3.52 o 
  -2   7   9        0.20       -2.75      2.75 o 
  -1   7   9        6.84        6.22      2.29 o 
   0   7   9       19.90       23.89      3.09 o 
   1   7   9        7.67        9.78      3.30 o 
   2   7   9        0.98        0.33      3.25 o 
   3   7   9       64.65       57.68      7.52 o 
   4   7   9       10.38        6.51      3.31 o 
 -17   0  10       14.53       18.71      5.29 o 
 -16   0  10       10.13       10.98      4.68 o 
 -15   0  10       12.26       10.46      3.07 o 
 -14   0  10        2.22        3.46      3.86 o 
 -13   0  10       80.58       77.70      4.59 o 
 -12   0  10      261.77      269.33      9.25 o 
 -11   0  10       28.38       36.65      4.17 o 
 -10   0  10     1061.79     1101.24     17.32 o 
  -9   0  10       81.25       79.07      3.50 o 
  -8   0  10      798.39      796.27     11.50 o 
  -7   0  10      892.71      904.81     13.51 o 
  -6   0  10        9.77       15.57      2.03 o 
  -5   0  10      105.25      107.07      2.98 o 
  -4   0  10        1.36        0.92      0.90 o 
  -3   0  10      162.31      143.41      2.98 o 
  -2   0  10        0.16        2.00      0.72 o 
  -1   0  10       35.63       39.36      2.12 o 
   0   0  10      170.20      207.30      9.15 o 
   1   0  10      247.70      222.35      5.81 o 
   2   0  10      104.41       83.76      3.79 o 
   3   0  10      239.54      239.08      7.52 o 
   4   0  10        1.34       -1.33      3.36 o 
   5   0  10       80.94       81.60      4.08 o 
   6   0  10      984.42     1049.83     22.98 o 
   7   0  10       17.40       36.15      6.00 o 
   8   0  10      108.57      118.75      5.21 o 
   9   0  10      106.28       96.18      7.52 o 
 -16   1  10        0.81        0.96      2.39 o 
 -15   1  10        6.89        7.45      2.50 o 
 -14   1  10        1.84        3.78      1.95 o 
 -13   1  10       32.76       42.26      3.09 o 
 -12   1  10        4.89        1.92      1.92 o 
 -11   1  10      205.83      218.31      5.27 o 
 -10   1  10      137.57      130.11      3.98 o 
  -9   1  10       36.77       36.84      1.73 o 
  -8   1  10      352.62      344.26      4.33 o 
  -7   1  10      139.17      115.23      3.49 o 
  -6   1  10       53.23       52.84      1.65 o 
  -5   1  10        3.98        5.85      1.04 o 
  -4   1  10        5.23        7.05      0.95 o 
  -3   1  10      115.07      112.78      2.29 o 
  -2   1  10       14.00       16.72      1.23 o 
  -1   1  10       21.99       29.05      1.33 o 
   0   1  10       11.85       12.19      1.30 o 
   1   1  10        3.76        7.43      1.06 o 
   2   1  10        0.82        1.27      1.22 o 
   3   1  10      125.76      117.97      2.86 o 
   4   1  10      216.82      228.80      4.45 o 
   5   1  10       13.95       12.60      1.73 o 
   6   1  10       96.33      126.75      3.55 o 
   7   1  10      191.47      197.77      5.82 o 
   8   1  10       66.52       51.38      3.47 o 
   9   1  10       30.79       25.47      2.87 o 
  10   1  10        3.26       -4.07      4.27 o 
 -16   2  10       21.11       34.15      4.10 o 
 -15   2  10        7.23        7.94      3.09 o 
 -14   2  10       15.00       18.35      3.31 o 
 -13   2  10        0.03       -0.92      2.95 o 
 -12   2  10        5.10        7.72      2.14 o 
 -11   2  10        7.77        2.18      2.07 o 
 -10   2  10       64.72       63.68      3.14 o 
  -9   2  10       93.36       81.16      2.43 o 
  -8   2  10      202.68      188.40      3.31 o 
  -7   2  10        0.09       -0.92      0.92 o 
  -6   2  10       71.76       62.44      1.77 o 
  -5   2  10       16.74       17.57      1.18 o 
  -4   2  10      172.26      177.21      3.48 o 
  -3   2  10      263.90      245.36      3.74 o 
  -2   2  10      158.25      144.33      2.84 o 
  -1   2  10      162.00      149.26      2.90 o 
   0   2  10       28.18       28.19      1.57 o 
   1   2  10       12.57       16.08      1.41 o 
   2   2  10       61.90       55.57      1.86 o 
   3   2  10      197.73      200.05      3.15 o 
   4   2  10       85.99       94.66      2.53 o 
   5   2  10      148.99      140.03      2.83 o 
   6   2  10       21.69       26.04      2.11 o 
   7   2  10        0.30       -0.17      1.99 o 
   8   2  10        4.58        7.04      2.83 o 
   9   2  10        0.00       -0.81      3.46 o 
 -15   3  10        6.29        4.45      2.94 o 
 -14   3  10       11.15       12.23      3.46 o 
 -13   3  10       14.00       16.96      3.09 o 
 -12   3  10       22.88       20.67      3.09 o 
 -11   3  10       41.68       51.92      3.14 o 
 -10   3  10       41.04       39.01      2.05 o 
  -9   3  10       34.95       32.22      1.92 o 
  -8   3  10       13.26       12.51      1.47 o 
  -7   3  10        0.29        2.50      1.07 o 
  -6   3  10       95.03       83.80      2.39 o 
  -5   3  10        7.02        6.25      1.47 o 
  -4   3  10      428.28      386.70      5.09 o 
  -3   3  10        5.75        1.21      1.32 o 
  -2   3  10      515.09      494.69      6.91 o 
  -1   3  10      151.35      142.33      4.74 o 
   0   3  10      455.18      449.06      5.66 o 
   1   3  10       31.12       32.49      1.84 o 
   2   3  10      184.80      161.00      3.32 o 
   3   3  10        4.61        4.03      1.81 o 
   4   3  10       65.06       58.27      2.32 o 
   5   3  10      240.26      255.92      5.01 o 
   6   3  10       21.85       23.04      2.28 o 
   7   3  10        0.61       -1.05      1.51 o 
   8   3  10        8.03        9.55      2.09 o 
   9   3  10        0.00       -0.81      3.46 o 
  10   3  10        0.76        4.07      4.07 o 
 -14   4  10       12.38       13.45      6.91 o 
 -13   4  10       15.41       16.05      3.15 o 
 -12   4  10        6.63        6.20      2.59 o 
 -11   4  10        0.27        1.60      1.33 o 
 -10   4  10        4.64        2.74      2.04 o 
  -9   4  10       53.75       47.70      2.54 o 
  -8   4  10      141.32      120.76      3.72 o 
  -7   4  10      117.89       99.90      2.96 o 
  -6   4  10       17.93       24.45      1.46 o 
  -5   4  10        9.34       13.39      1.67 o 
  -4   4  10        1.54        1.25      1.30 o 
  -3   4  10      253.87      247.64      3.84 o 
  -2   4  10      956.61      930.25      9.54 o 
  -1   4  10       58.84       65.63      2.47 o 
   0   4  10      114.21      123.60      3.13 o 
   1   4  10     1627.30     1542.13     36.60 o 
   2   4  10      164.67      164.05      4.05 o 
   3   4  10       27.57       32.48      2.36 o 
   4   4  10        0.77        0.04      1.63 o 
   5   4  10        0.10       -1.22      1.54 o 
   6   4  10       36.34       39.24      2.62 o 
   7   4  10       36.44       31.35      3.87 o 
   8   4  10        6.00        5.67      2.15 o 
   9   4  10       22.29       36.38      3.79 o 
 -13   5  10        2.88        1.02      1.80 o 
 -12   5  10       60.99       65.99      4.43 o 
 -11   5  10        1.59       -0.39      2.07 o 
 -10   5  10       90.76       87.57      3.82 o 
  -9   5  10       81.19       73.12      3.43 o 
  -8   5  10      114.68      109.26      3.75 o 
  -7   5  10       16.11       10.31      1.69 o 
  -6   5  10       58.81       54.49      2.77 o 
  -5   5  10       77.64       69.85      2.96 o 
  -4   5  10        4.25        2.83      1.68 o 
  -3   5  10        0.86        2.81      1.65 o 
  -2   5  10        5.38        4.39      1.74 o 
  -1   5  10      908.87      942.75     14.70 o 
   0   5  10      173.54      176.54      4.37 o 
   1   5  10       35.06       37.24      2.54 o 
   2   5  10      105.72      113.79      3.70 o 
   3   5  10      280.02      248.07      6.13 o 
   4   5  10        0.08        0.20      1.73 o 
   5   5  10        3.53       -0.65      1.81 o 
   6   5  10        0.08       -1.90      1.90 o 
   7   5  10       33.88       40.23      7.02 o 
   8   5  10        0.51        3.46      4.07 o 
 -11   6  10       55.23       67.01     14.44 o 
 -10   6  10        6.10        4.07      2.24 o 
  -9   6  10       64.38       85.84      3.88 o 
  -8   6  10       33.76       25.66      2.79 o 
  -7   6  10       32.09       32.98      3.87 o 
  -6   6  10        0.07        0.13      2.63 o 
  -5   6  10       28.61       21.99      2.86 o 
  -4   6  10        9.07       12.67      2.62 o 
  -3   6  10       13.03        9.76      2.47 o 
  -2   6  10        7.21        5.00      2.08 o 
  -1   6  10       81.64       84.25      4.07 o 
   0   6  10      170.35      176.47      6.75 o 
   1   6  10       61.00       54.96      6.41 o 
   2   6  10      208.96      214.76      7.47 o 
   3   6  10       64.52       67.56      4.88 o 
   4   6  10        1.59        0.51      2.80 o 
   5   6  10       53.99       58.76      6.91 o 
   6   6  10        1.00        3.05      4.27 o 
  -7   7  10        0.24       -0.57      3.01 o 
  -6   7  10       23.53       31.40      4.47 o 
  -5   7  10        0.59        1.41      3.01 o 
  -4   7  10        0.31        0.51      6.10 o 
  -3   7  10       20.97       27.93      3.95 o 
  -2   7  10       55.87       61.23      4.18 o 
  -1   7  10        1.12        1.82      2.17 o 
   0   7  10        7.07        6.81      3.23 o 
   1   7  10        9.94       14.73      3.76 o 
   2   7  10        2.79        2.88      3.23 o 
 -16   1  11       27.13       38.35      5.90 o 
 -15   1  11        8.72       13.95      3.31 o 
 -14   1  11       67.65       69.86      3.87 o 
 -13   1  11        1.90        3.84      2.11 o 
 -12   1  11        7.21        5.94      2.09 o 
 -11   1  11       50.29       53.19      3.16 o 
 -10   1  11      274.80      261.91     10.73 o 
  -9   1  11      286.96      295.32      7.84 o 
  -8   1  11       42.48       48.12      2.99 o 
  -7   1  11      475.75      461.90      6.15 o 
  -6   1  11      394.77      366.71      5.18 o 
  -5   1  11       70.19       67.06      2.77 o 
  -4   1  11      112.87      112.27      2.10 o 
  -3   1  11      212.14      206.99      3.36 o 
  -2   1  11        2.24        1.08      0.94 o 
  -1   1  11      243.49      245.07      3.34 o 
   0   1  11        0.03       -0.73      0.84 o 
   1   1  11       34.09       29.69      1.78 o 
   2   1  11       21.66       12.34      1.45 o 
   3   1  11        0.15       -0.07      1.53 o 
   4   1  11        9.36        7.91      1.68 o 
   5   1  11       73.96       76.47      3.90 o 
   6   1  11        0.09        0.95      1.69 o 
   7   1  11       64.08       63.82      3.03 o 
   8   1  11       15.19       15.26      2.66 o 
   9   1  11        0.27        3.43      2.42 o 
 -16   2  11       19.16       17.64      3.59 o 
 -15   2  11       59.85       72.28      4.96 o 
 -14   2  11       10.45       11.57      3.15 o 
 -13   2  11       83.75       89.48      3.98 o 
 -12   2  11       42.32       44.66      3.09 o 
 -11   2  11       24.22       26.21      2.54 o 
 -10   2  11       16.31       17.30      1.70 o 
  -9   2  11       10.65        5.79      1.58 o 
  -8   2  11        7.16        2.57      1.24 o 
  -7   2  11       65.93       51.58      2.20 o 
  -6   2  11        7.70       10.32      1.23 o 
  -5   2  11      355.72      364.34      4.44 o 
  -4   2  11      510.87      476.19      6.32 o 
  -3   2  11      381.78      365.23      4.86 o 
  -2   2  11       62.10       64.37      2.15 o 
  -1   2  11       16.39       17.67      1.47 o 
   0   2  11       87.84       89.62      2.46 o 
   1   2  11       91.80       93.51      2.24 o 
   2   2  11       43.97       43.65      1.76 o 
   3   2  11      145.10      145.23      2.77 o 
   4   2  11      220.30      215.13      4.52 o 
   5   2  11       28.67       24.84      1.95 o 
   6   2  11        6.54        5.71      1.83 o 
   7   2  11       33.57       43.76      3.88 o 
   8   2  11       64.59       64.79      4.63 o 
   9   2  11       82.10       80.57      5.30 o 
 -15   3  11       36.10       30.76      4.02 o 
 -14   3  11        0.18        2.79      2.86 o 
 -13   3  11        5.40        7.85      2.78 o 
 -12   3  11        6.26       10.52      2.33 o 
 -11   3  11        1.84        1.81      1.31 o 
 -10   3  11       24.38       20.73      2.45 o 
  -9   3  11      353.76      277.21      4.97 o 
  -8   3  11       69.34       69.43      2.40 o 
  -7   3  11       28.11       22.23      1.48 o 
  -6   3  11       79.97       72.50      1.98 o 
  -5   3  11       42.53       48.11      2.28 o 
  -4   3  11      149.27      138.21      3.45 o 
  -3   3  11      229.85      240.76      5.61 o 
  -2   3  11      271.98      268.11      4.30 o 
  -1   3  11      798.86      799.59      8.51 o 
   0   3  11       86.97       82.18      2.58 o 
   1   3  11       52.34       65.29      2.91 o 
   2   3  11       26.13       25.38      1.93 o 
   3   3  11      186.20      187.70      3.79 o 
   4   3  11        1.24        2.41      1.39 o 
   5   3  11        0.31        1.00      1.44 o 
   6   3  11       14.76       12.70      1.65 o 
   7   3  11       67.70       78.83      3.90 o 
   8   3  11       35.80       39.18      4.88 o 
   9   3  11        0.83       -3.05      3.05 o 
 -14   4  11        0.49        2.85      4.47 o 
 -13   4  11       39.84       47.27      4.20 o 
 -12   4  11        3.93        1.55      1.36 o 
 -11   4  11       60.65       45.55      6.30 o 
 -10   4  11        0.09       -0.43      1.82 o 
  -9   4  11        6.35        4.92      1.69 o 
  -8   4  11       21.43       37.69      2.67 o 
  -7   4  11       78.37       66.80      2.27 o 
  -6   4  11       65.49       59.21      2.41 o 
  -5   4  11       16.64       19.33      1.99 o 
  -4   4  11       12.60       15.62      1.88 o 
  -3   4  11       34.34       34.63      2.26 o 
  -2   4  11      310.70      292.80      4.73 o 
  -1   4  11        5.80        6.12      1.52 o 
   0   4  11      179.49      187.36      3.81 o 
   1   4  11      359.77      372.07      7.43 o 
   2   4  11      330.07      292.73      7.55 o 
   3   4  11       86.37       81.91      3.18 o 
   4   4  11        1.30       -0.61      1.67 o 
   5   4  11       30.62       31.72      2.22 o 
   6   4  11       29.12       23.05      2.34 o 
   7   4  11        0.49       -0.89      1.78 o 
   8   4  11       23.82       16.45      2.48 o 
 -12   5  11        8.86        7.18      5.29 o 
 -11   5  11        8.59        3.94      2.59 o 
 -10   5  11       16.79       19.24      2.54 o 
  -9   5  11        0.01       -1.67      1.85 o 
  -8   5  11       13.16       17.90      2.00 o 
  -7   5  11        0.35        1.01      2.07 o 
  -6   5  11        1.08        2.14      1.79 o 
  -5   5  11        5.30        6.96      1.85 o 
  -4   5  11        7.12        6.86      2.07 o 
  -3   5  11       98.63      102.39      3.50 o 
  -2   5  11       49.54       52.99      2.84 o 
  -1   5  11        7.27        4.80      1.87 o 
   0   5  11       34.69       33.68      3.02 o 
   1   5  11        8.37        6.55      1.89 o 
   2   5  11       16.15       15.79      2.27 o 
   3   5  11       23.73       17.91      2.30 o 
   4   5  11      124.69      119.99      4.00 o 
   5   5  11       13.88       14.56      2.58 o 
   6   5  11        1.50        1.54      2.80 o 
   7   5  11        2.51        1.84      3.56 o 
 -10   6  11        9.29       11.77      2.46 o 
  -9   6  11        6.33       14.24      4.36 o 
  -8   6  11        0.03       -2.73      2.73 o 
  -7   6  11       44.34       42.89      4.38 o 
  -6   6  11       90.90       93.43      4.42 o 
  -5   6  11        7.20        3.56      1.94 o 
  -4   6  11       10.79       11.03      2.17 o 
  -3   6  11       37.22       43.08      3.36 o 
  -2   6  11       28.74       19.08      2.72 o 
  -1   6  11       41.07       44.35      3.32 o 
   0   6  11       10.79       14.14      4.77 o 
   1   6  11       34.11       38.14      2.96 o 
   2   6  11        0.04        0.44      1.93 o 
   3   6  11      112.34      112.22      4.84 o 
   4   6  11        1.60       -0.53      4.68 o 
  -6   7  11       22.98       32.51      9.56 o 
  -5   7  11        5.23        6.10      3.31 o 
  -4   7  11       68.86       71.04      5.39 o 
  -3   7  11        5.51        4.77      2.73 o 
  -2   7  11        0.18        2.95      3.15 o 
  -1   7  11       67.54       70.56      5.39 o 
   0   7  11        0.93       -0.15      3.25 o 
 -16   0  12      161.11      183.41     10.17 o 
 -15   0  12       22.95       18.30      4.88 o 
 -14   0  12       68.26       72.39      6.71 o 
 -13   0  12       44.91       42.29      5.29 o 
 -12   0  12       37.50       36.80      4.88 o 
 -11   0  12        5.40        5.90      3.25 o 
 -10   0  12       48.76       45.05      3.56 o 
  -9   0  12       43.63       39.35      4.47 o 
  -8   0  12      983.60      992.85     15.09 o 
  -7   0  12     1622.62     1513.32     20.92 o 
  -6   0  12      256.60      248.83      5.00 o 
  -5   0  12      579.09      528.47      7.76 o 
  -4   0  12       76.97       92.92      4.22 o 
  -3   0  12       53.00       56.52      2.25 o 
  -2   0  12      247.43      264.96      6.82 o 
  -1   0  12       12.59       17.40      3.05 o 
   0   0  12      265.53      251.83      6.75 o 
   1   0  12        6.57       19.19      2.64 o 
   2   0  12       15.59       18.06      2.72 o 
   3   0  12        4.58        2.32      2.20 o 
   4   0  12      193.24      179.14      6.10 o 
   5   0  12       90.78      111.36      5.09 o 
   6   0  12      332.63      379.51     10.68 o 
   7   0  12       66.85       90.71      4.95 o 
   8   0  12       63.61       43.06      4.14 o 
   9   0  12        0.13        9.56      5.08 o 
 -16   1  12       81.51      102.04      5.81 o 
 -15   1  12       35.31       37.96      3.43 o 
 -14   1  12       19.57       15.87      2.69 o 
 -13   1  12       24.92       22.49      4.17 o 
 -12   1  12       43.30       38.71      4.58 o 
 -11   1  12       33.86       32.74      3.23 o 
 -10   1  12      123.25      125.63      3.43 o 
  -9   1  12       63.39       68.67      4.52 o 
  -8   1  12       50.15       53.16      2.33 o 
  -7   1  12       30.74       28.11      1.92 o 
  -6   1  12     1222.68     1218.98     12.47 o 
  -5   1  12      654.01      628.55      6.72 o 
  -4   1  12      678.61      625.19      6.96 o 
  -3   1  12        2.00        1.42      1.14 o 
  -2   1  12       20.39       17.82      1.77 o 
  -1   1  12        2.49        2.72      1.14 o 
   0   1  12        2.46        5.55      1.30 o 
   1   1  12       46.62       38.41      2.03 o 
   2   1  12       35.17       26.28      1.86 o 
   3   1  12      184.19      166.91      4.11 o 
   4   1  12        4.20       -0.60      1.57 o 
   5   1  12        0.16       -0.75      2.48 o 
   6   1  12       11.20       18.74      2.25 o 
   7   1  12        2.38        3.39      1.95 o 
   8   1  12       55.60       75.74      4.06 o 
   9   1  12       34.70       23.09      4.08 o 
 -15   2  12      142.81      179.73      6.90 o 
 -14   2  12       15.46       13.54      3.00 o 
 -13   2  12        0.43        4.60      2.24 o 
 -12   2  12      115.42      128.20      4.47 o 
 -11   2  12       82.54       86.72      2.51 o 
 -10   2  12       11.93        8.74      1.91 o 
  -9   2  12      104.24      106.59      4.35 o 
  -8   2  12      209.21      201.67      3.95 o 
  -7   2  12      165.92      148.11      3.32 o 
  -6   2  12       90.79       90.51      2.52 o 
  -5   2  12      622.61      575.09      7.41 o 
  -4   2  12      273.41      273.13      4.27 o 
  -3   2  12       19.21       25.60      2.32 o 
  -2   2  12      445.65      432.49      5.55 o 
  -1   2  12       47.20       48.71      2.04 o 
   0   2  12      204.69      196.14      3.27 o 
   1   2  12       39.64       36.95      1.86 o 
   2   2  12        0.26       -0.79      1.00 o 
   3   2  12       26.26       22.81      1.90 o 
   4   2  12        4.35        6.37      1.61 o 
   5   2  12      124.00      136.12      4.02 o 
   6   2  12       29.20       33.52      3.55 o 
   7   2  12        5.68       -1.32      2.59 o 
   8   2  12       26.65       29.02      6.71 o 
   9   2  12       10.68        9.21      3.42 o 
 -14   3  12        2.59        2.53      3.66 o 
 -13   3  12       17.42       19.49      3.41 o 
 -12   3  12       95.11       75.87      2.54 o 
 -11   3  12       13.78       15.19      2.33 o 
 -10   3  12        4.33        4.07      1.91 o 
  -9   3  12       24.89       24.52      3.06 o 
  -8   3  12        0.81        1.95      1.64 o 
  -7   3  12        0.07        1.23      1.32 o 
  -6   3  12       11.99        8.73      1.68 o 
  -5   3  12       66.25       61.06      2.57 o 
  -4   3  12       71.20       84.56      3.72 o 
  -3   3  12      578.89      556.06      7.62 o 
  -2   3  12        0.95        0.85      1.32 o 
  -1   3  12      126.80      118.98      3.01 o 
   0   3  12        0.21        1.95      1.44 o 
   1   3  12       89.04       72.34      2.53 o 
   2   3  12      163.37      145.91      3.35 o 
   3   3  12        8.93       10.78      1.48 o 
   4   3  12       23.06       12.81      1.81 o 
   5   3  12       67.67       65.58      3.49 o 
   6   3  12       25.67       30.69      3.08 o 
   7   3  12       45.99       36.70      4.28 o 
   8   3  12       15.77       16.25      3.66 o 
 -13   4  12       51.83       63.58     13.73 o 
 -12   4  12        8.91        6.43      2.78 o 
 -11   4  12       80.01       84.29      3.77 o 
 -10   4  12       10.25       12.52      3.00 o 
  -9   4  12        0.06        0.77      1.79 o 
  -8   4  12        1.05        1.80      1.53 o 
  -7   4  12       60.72       56.11      5.03 o 
  -6   4  12        1.19        1.74      1.56 o 
  -5   4  12        0.12       -0.15      1.46 o 
  -4   4  12      157.18      164.96      5.87 o 
  -3   4  12       57.67       52.96      2.69 o 
  -2   4  12       49.83       50.59      2.36 o 
  -1   4  12       85.81       82.90      2.79 o 
   0   4  12        6.03        6.88      1.57 o 
   1   4  12        6.04        5.68      1.79 o 
   2   4  12      108.92      108.08      3.57 o 
   3   4  12       27.65       18.62      3.14 o 
   4   4  12        3.25        3.25      1.62 o 
   5   4  12        2.07        2.19      1.58 o 
   6   4  12       54.78       55.15      2.98 o 
   7   4  12        7.04       -0.04      2.14 o 
 -12   5  12       16.21       18.50      5.29 o 
 -11   5  12       18.36       16.57      3.56 o 
 -10   5  12        0.18       -2.10      2.10 o 
  -9   5  12        3.00        6.64      1.77 o 
  -8   5  12       82.03       87.47      4.26 o 
  -7   5  12        4.23        3.62      2.26 o 
  -6   5  12        0.90        1.66      1.99 o 
  -5   5  12        6.75        6.92      2.19 o 
  -4   5  12        5.36        6.67      2.21 o 
  -3   5  12       19.17       26.41      3.58 o 
  -2   5  12       21.60       18.80      2.28 o 
  -1   5  12      351.93      328.88      6.19 o 
   0   5  12      131.72      136.87      6.34 o 
   1   5  12        1.11       -0.39      1.74 o 
   2   5  12       27.99       26.45      2.50 o 
   3   5  12        3.24        4.48      1.93 o 
   4   5  12        4.30        8.84      2.70 o 
   5   5  12       22.51       23.38      2.58 o 
  -9   6  12       19.27       24.10      4.58 o 
  -8   6  12       59.81       83.13      5.46 o 
  -7   6  12       94.29      126.00      5.16 o 
  -6   6  12        1.93        1.17      2.41 o 
  -5   6  12        9.12        7.83      2.66 o 
  -4   6  12       54.65       60.92      4.29 o 
  -3   6  12       90.04       88.86      4.29 o 
  -2   6  12        5.30        6.02      2.34 o 
  -1   6  12       14.01        9.86      3.38 o 
   0   6  12        3.41        2.07      2.33 o 
   1   6  12       20.09       19.66      2.59 o 
   2   6  12        6.27        9.36      2.88 o 
   3   6  12        2.30        4.28      2.60 o 
 -15   1  13        0.98        4.07      2.86 o 
 -14   1  13       50.25       53.16      4.38 o 
 -13   1  13        0.07       -0.16      2.37 o 
 -12   1  13       21.58       23.45      3.23 o 
 -11   1  13        0.02        1.12      2.16 o 
 -10   1  13       94.30       94.48      4.23 o 
  -9   1  13       12.47       14.49      1.74 o 
  -8   1  13       56.20       60.40      2.79 o 
  -7   1  13       26.22       32.11      2.46 o 
  -6   1  13      782.48      738.11      7.17 o 
  -5   1  13       30.23       28.18      1.48 o 
  -4   1  13      187.20      172.78      5.20 o 
  -3   1  13       90.88       87.31      2.49 o 
  -2   1  13      242.37      234.62      3.46 o 
  -1   1  13       43.83       48.00      2.20 o 
   0   1  13       66.56       68.19      2.48 o 
   1   1  13        3.05        2.65      1.41 o 
   2   1  13       61.26       57.07      2.87 o 
   3   1  13       40.17       36.18      3.14 o 
   4   1  13       36.15       39.70      3.90 o 
   5   1  13       67.45       84.43      3.45 o 
   6   1  13       19.88       19.42      2.36 o 
   7   1  13        0.00       -0.41      1.91 o 
   8   1  13       14.11       11.82      2.96 o 
 -15   2  13        0.04       -1.08      2.98 o 
 -14   2  13       39.07       52.07      4.70 o 
 -13   2  13       13.71       23.90      3.36 o 
 -12   2  13       29.89       37.67      2.99 o 
 -11   2  13        3.11        2.86      1.97 o 
 -10   2  13        7.58        5.19      1.94 o 
  -9   2  13       64.45       57.81      2.93 o 
  -8   2  13      322.52      293.45      4.94 o 
  -7   2  13       55.41       60.59      2.32 o 
  -6   2  13      103.42       99.01      4.07 o 
  -5   2  13       52.32       49.89      2.49 o 
  -4   2  13      286.55      289.06      4.52 o 
  -3   2  13       10.15       13.93      1.60 o 
  -2   2  13       26.12       23.14      1.71 o 
  -1   2  13       54.45       48.33      1.94 o 
   0   2  13      142.67      133.59      2.79 o 
   1   2  13       82.29       75.98      2.20 o 
   2   2  13        0.16        0.93      1.43 o 
   3   2  13       18.75       21.29      2.12 o 
   4   2  13       50.42       44.59      3.09 o 
   5   2  13       44.18       45.69      2.84 o 
   6   2  13        3.94        0.46      1.90 o 
   7   2  13       12.71       12.20      3.46 o 
   8   2  13        0.36       -0.56      3.86 o 
 -14   3  13       28.66       24.20      5.69 o 
 -13   3  13        0.33        2.32      2.21 o 
 -12   3  13       22.66       22.72      2.72 o 
 -11   3  13       19.42       21.88      5.19 o 
 -10   3  13       89.61       86.87      3.50 o 
  -9   3  13        8.86        8.66      1.94 o 
  -8   3  13       54.21       49.27      3.18 o 
  -7   3  13        4.81        5.98      2.04 o 
  -6   3  13       30.40       33.13      3.50 o 
  -5   3  13       69.89       67.94      2.56 o 
  -4   3  13       14.02       11.62      1.61 o 
  -3   3  13       71.19       71.75      2.57 o 
  -2   3  13       86.35       91.02      2.80 o 
  -1   3  13       25.50       23.54      1.87 o 
   0   3  13        3.83        5.97      1.50 o 
   1   3  13        0.35       -1.05      1.18 o 
   2   3  13        0.59       -0.19      1.24 o 
   3   3  13      134.65      140.39      3.09 o 
   4   3  13        1.55        2.73      1.41 o 
   5   3  13        1.40        1.39      1.86 o 
   6   3  13        0.77       -2.44      3.69 o 
   7   3  13        0.65        0.32      3.01 o 
 -13   4  13       39.57       37.41      6.30 o 
 -12   4  13        6.49        2.36      2.69 o 
 -11   4  13        0.01       -0.19      2.00 o 
 -10   4  13        2.29       -1.50      1.79 o 
  -9   4  13        0.24        3.33      2.14 o 
  -8   4  13        7.24        9.56      4.07 o 
  -7   4  13       22.48       25.52      7.42 o 
  -6   4  13        7.92        6.46      1.83 o 
  -5   4  13        0.42       -1.38      1.52 o 
  -4   4  13       11.68       13.96      1.76 o 
  -3   4  13        1.56       -0.58      2.08 o 
  -2   4  13       28.39       32.32      2.15 o 
  -1   4  13        3.04        3.26      1.54 o 
   0   4  13        7.13       10.96      1.72 o 
   1   4  13       14.75       17.13      2.19 o 
   2   4  13        3.70        3.13      2.35 o 
   3   4  13        4.47        1.19      1.59 o 
   4   4  13       24.73       20.89      2.09 o 
   5   4  13       19.46       21.71      2.40 o 
   6   4  13       19.93       17.21      2.32 o 
 -11   5  13        0.10       -2.37      2.37 o 
 -10   5  13        4.50        2.97      1.97 o 
  -9   5  13        3.26        2.60      2.86 o 
  -8   5  13       22.59       14.64      4.68 o 
  -7   5  13       27.02       33.46      3.81 o 
  -6   5  13       63.42       84.83      4.02 o 
  -5   5  13        0.25        1.56      2.11 o 
  -4   5  13        1.20        2.00      1.80 o 
  -3   5  13       42.23       50.96      2.99 o 
  -2   5  13       45.12       42.53      2.82 o 
  -1   5  13        1.63        1.96      1.89 o 
   0   5  13        0.56       -1.79      1.79 o 
   1   5  13        1.88        6.04      2.06 o 
   2   5  13        0.44        0.11      2.20 o 
   3   5  13        4.49        5.32      2.09 o 
   4   5  13        8.62        9.51      3.03 o 
  -7   6  13       36.43       24.23      3.95 o 
  -6   6  13        0.95        3.75      3.09 o 
  -5   6  13      126.04      137.35      5.15 o 
  -4   6  13        0.39        1.24      3.16 o 
  -3   6  13       76.69       86.87      7.56 o 
  -2   6  13       43.16       43.21      3.60 o 
  -1   6  13        0.26       -2.23      2.23 o 
   0   6  13       32.34       39.85      5.70 o 
 -15   0  14       99.22      106.14      7.73 o 
 -14   0  14        9.38        7.12      4.07 o 
 -13   0  14        7.77        3.86      3.66 o 
 -12   0  14        0.09        1.22      3.25 o 
 -11   0  14        1.98        3.46      3.25 o 
 -10   0  14       21.61       21.02      2.80 o 
  -9   0  14      344.08      338.53      6.53 o 
  -8   0  14      981.51      887.99     11.96 o 
  -7   0  14      699.34      635.93     15.55 o 
  -6   0  14       15.74       20.73      2.09 o 
  -5   0  14        0.89       -1.32      1.41 o 
  -4   0  14       75.43       66.14      2.81 o 
  -3   0  14      347.39      330.71      8.24 o 
  -2   0  14        2.30        2.87      2.37 o 
  -1   0  14      172.87      136.37      5.46 o 
   0   0  14      266.61      232.88      8.74 o 
   1   0  14      133.29       98.54      4.95 o 
   2   0  14        0.17        1.86      4.78 o 
   3   0  14        1.39        5.76      2.59 o 
   4   0  14       57.43       67.97      7.12 o 
   5   0  14       13.06       17.18      4.78 o 
   6   0  14       41.77       33.79      4.98 o 
   7   0  14        0.90        4.75      3.27 o 
 -14   1  14        5.86        7.42      2.88 o 
 -13   1  14       13.04       11.07      2.95 o 
 -12   1  14      105.59      102.01      4.88 o 
 -11   1  14      190.32      190.62      5.11 o 
 -10   1  14      301.18      278.82      5.19 o 
  -9   1  14       24.59       23.12      2.23 o 
  -8   1  14       23.53       22.81      1.76 o 
  -7   1  14        6.37        6.10      1.27 o 
  -6   1  14       26.51       23.64      1.86 o 
  -5   1  14      233.71      227.55      5.45 o 
  -4   1  14        7.32        9.03      1.43 o 
  -3   1  14      119.89      114.62      2.83 o 
  -2   1  14       12.00       14.53      1.76 o 
  -1   1  14       21.22       15.89      1.74 o 
   0   1  14       11.59       14.75      1.73 o 
   1   1  14       80.43       69.15      3.12 o 
   2   1  14       62.61       68.13      3.49 o 
   3   1  14       55.89       56.01      3.58 o 
   4   1  14       11.78        8.68      2.07 o 
   5   1  14        1.17        2.66      1.93 o 
   6   1  14        9.91        4.96      2.13 o 
   7   1  14       17.81       26.42      2.72 o 
 -14   2  14      117.17      116.51      8.13 o 
 -13   2  14       14.87       10.94      2.98 o 
 -12   2  14       44.68       59.44      7.22 o 
 -11   2  14       17.33       17.37      2.51 o 
 -10   2  14      234.50      229.56      6.08 o 
  -9   2  14       47.12       47.16      2.75 o 
  -8   2  14      132.26      124.68      3.26 o 
  -7   2  14      158.12      157.82      3.42 o 
  -6   2  14       16.95       17.26      2.00 o 
  -5   2  14      135.84      132.92      3.65 o 
  -4   2  14      105.90       97.08      3.18 o 
  -3   2  14      223.55      210.05      4.58 o 
  -2   2  14       13.06        8.73      1.34 o 
  -1   2  14       64.25       59.65      2.16 o 
   0   2  14        0.30        0.27      1.11 o 
   1   2  14       16.99       24.08      2.03 o 
   2   2  14      298.44      281.52      5.32 o 
   3   2  14        5.63        2.90      1.65 o 
   4   2  14        4.72        4.98      1.98 o 
   5   2  14       23.79       20.46      3.05 o 
   6   2  14        0.33        1.59      2.33 o 
 -13   3  14       63.01       63.24      7.12 o 
 -12   3  14       74.99       85.54      4.59 o 
 -11   3  14        0.43       -2.14      2.14 o 
 -10   3  14       38.81       42.86      2.93 o 
  -9   3  14       23.73       25.30      2.36 o 
  -8   3  14        1.54       -0.85      3.12 o 
  -7   3  14        4.05        5.40      2.07 o 
  -6   3  14        3.24        0.98      1.64 o 
  -5   3  14       69.19       70.42      3.03 o 
  -4   3  14       11.40       11.91      2.00 o 
  -3   3  14       43.70       41.80      3.16 o 
  -2   3  14        1.99       -0.18      1.38 o 
  -1   3  14       57.47       56.27      2.46 o 
   0   3  14        9.58        8.74      1.51 o 
   1   3  14       24.87       23.74      1.76 o 
   2   3  14       67.43       73.25      2.86 o 
   3   3  14       42.88       35.25      2.04 o 
   4   3  14       13.34        6.03      2.11 o 
   5   3  14        0.41       -1.89      1.89 o 
   6   3  14       15.62       24.13      3.94 o 
 -11   4  14       44.48       52.78      3.90 o 
 -10   4  14       16.06       16.30      2.74 o 
  -9   4  14        0.17        1.42      3.66 o 
  -8   4  14       44.86       60.39      6.30 o 
  -7   4  14       18.86       26.58      2.78 o 
  -6   4  14       14.88       12.75      2.42 o 
  -5   4  14       67.13       67.56      2.84 o 
  -4   4  14        1.43       -0.32      1.46 o 
  -3   4  14        1.58        1.58      1.50 o 
  -2   4  14        4.00        4.69      1.71 o 
  -1   4  14        4.60        6.16      1.73 o 
   0   4  14        2.70        1.35      1.74 o 
   1   4  14        7.78        8.98      1.97 o 
   2   4  14        2.93        5.10      1.68 o 
   3   4  14       25.85       34.86      2.37 o 
   4   4  14        0.10        0.21      1.57 o 
  -9   5  14        9.10       14.03      4.88 o 
  -8   5  14       95.83      106.75      7.93 o 
  -7   5  14       28.68       26.03      5.29 o 
  -6   5  14       37.21       51.26      3.60 o 
  -5   5  14       14.45       15.02      2.34 o 
  -4   5  14       16.06       19.10      3.19 o 
  -3   5  14       25.69       36.85      2.84 o 
  -2   5  14       54.21       57.29      3.19 o 
  -1   5  14       41.06       49.20      3.61 o 
   0   5  14        1.75        2.27      2.00 o 
   1   5  14       29.61       28.20      2.66 o 
   2   5  14        0.00        1.52      2.51 o 
 -13   1  15       24.81       22.86      3.36 o 
 -12   1  15       16.46       23.41      3.46 o 
 -11   1  15        1.72        2.93      1.64 o 
 -10   1  15       46.94       50.12      2.68 o 
  -9   1  15      110.81      113.20      2.79 o 
  -8   1  15        0.06       -0.29      1.58 o 
  -7   1  15        6.48        6.07      1.25 o 
  -6   1  15       90.43       91.97      2.83 o 
  -5   1  15       75.37       69.27      2.53 o 
  -4   1  15       59.03       49.17      2.19 o 
  -3   1  15       33.39       34.68      1.88 o 
  -2   1  15       33.11       28.27      2.36 o 
  -1   1  15      204.87      193.15      6.93 o 
   0   1  15        3.00        1.55      1.72 o 
   1   1  15       35.42       33.70      2.61 o 
   2   1  15       12.42       11.17      2.70 o 
   3   1  15        0.10       -1.31      1.81 o 
   4   1  15        7.32        5.93      2.14 o 
   5   1  15        6.56        5.57      2.25 o 
   6   1  15        5.38        3.42      2.22 o 
 -13   2  15       13.44       10.96      3.30 o 
 -12   2  15      159.44      169.89      5.08 o 
 -11   2  15      162.48      161.78      7.93 o 
 -10   2  15        0.22       -1.59      1.72 o 
  -9   2  15        0.00       -2.68      2.77 o 
  -8   2  15        1.16       -1.27      1.27 o 
  -7   2  15       22.29       25.99      3.11 o 
  -6   2  15       24.55       25.52      2.61 o 
  -5   2  15        3.58        3.06      1.70 o 
  -4   2  15      267.16      270.20      5.31 o 
  -3   2  15       13.40       11.28      1.64 o 
  -2   2  15        1.86       -0.78      1.31 o 
  -1   2  15        1.88        2.64      1.25 o 
   0   2  15        2.26        3.02      1.60 o 
   1   2  15       13.79       11.78      1.88 o 
   2   2  15       11.84       13.72      1.98 o 
   3   2  15       70.75       60.62      3.35 o 
   4   2  15       22.06       19.31      2.52 o 
   5   2  15       17.33       17.69      2.58 o 
 -12   3  15        9.85       10.45      2.88 o 
 -11   3  15        0.05       -1.88      2.20 o 
 -10   3  15       28.65       25.21      2.56 o 
  -9   3  15        2.62        3.81      1.73 o 
  -8   3  15       26.96       38.31      3.05 o 
  -7   3  15       24.53       26.86      2.40 o 
  -6   3  15      126.77      139.12      4.04 o 
  -5   3  15        0.06       -1.57      1.57 o 
  -4   3  15       15.94       18.73      2.17 o 
  -3   3  15       60.43       61.93      2.96 o 
  -2   3  15       18.43       19.25      1.93 o 
  -1   3  15       16.12       19.01      1.76 o 
   0   3  15        0.13       -1.27      1.27 o 
   1   3  15        0.10       -1.28      1.28 o 
   2   3  15        0.09        0.95      1.70 o 
   3   3  15        0.46       -0.11      1.89 o 
   4   3  15        0.16        2.27      2.29 o 
 -10   4  15        2.01        1.42      4.07 o 
  -9   4  15       85.54       92.92      7.52 o 
  -8   4  15        4.85        6.10      4.07 o 
  -7   4  15        4.58        5.86      2.26 o 
  -6   4  15       52.51       59.75      3.64 o 
  -5   4  15        0.16        0.19      1.79 o 
  -4   4  15       23.12       30.94      2.96 o 
  -3   4  15        9.52       10.04      1.87 o 
  -2   4  15       12.79       13.36      1.98 o 
  -1   4  15        2.25        5.44      1.76 o 
   0   4  15       19.02       22.66      2.40 o 
   1   4  15        1.30        2.96      1.68 o 
   2   4  15        9.84        7.87      1.85 o 
  -7   5  15       18.28       21.76      5.08 o 
  -6   5  15        0.87        0.39      2.24 o 
  -5   5  15       42.71       58.20      3.75 o 
  -4   5  15        1.46        5.03      2.40 o 
  -3   5  15        3.29        1.21      1.97 o 
  -2   5  15        3.79        6.32      2.61 o 
  -1   5  15        0.18       -2.48      2.48 o 
 -12   0  16        3.93        7.86      2.92 o 
 -11   0  16       25.96       29.66      3.52 o 
 -10   0  16        0.92        1.28      1.93 o 
  -9   0  16       20.00       21.28      3.20 o 
  -8   0  16       10.65       12.40      2.17 o 
  -7   0  16        6.06        8.09      1.88 o 
  -6   0  16       29.57       35.22      2.43 o 
  -5   0  16       99.75       95.72      4.95 o 
  -4   0  16      207.90      199.38      6.88 o 
  -3   0  16      127.37      144.52      6.02 o 
  -2   0  16       23.26       23.70      3.44 o 
  -1   0  16        4.32        8.26      4.78 o 
   0   0  16      102.40       85.91      5.15 o 
   1   0  16       12.68       14.60      3.30 o 
   2   0  16       24.28       32.10      3.94 o 
   3   0  16       21.56       12.28      3.27 o 
   4   0  16        1.64        4.09      3.03 o 
 -12   1  16        9.92       12.45      2.48 o 
 -11   1  16       38.06       41.77      2.65 o 
 -10   1  16       28.09       26.79      2.10 o 
  -9   1  16        0.05        0.69      1.29 o 
  -8   1  16       26.28       32.23      1.83 o 
  -7   1  16        0.01        1.67      1.49 o 
  -6   1  16      121.12      115.90      3.18 o 
  -5   1  16       10.25       13.90      1.95 o 
  -4   1  16        9.62       12.45      1.53 o 
  -3   1  16        0.36       -0.38      1.64 o 
  -2   1  16       82.66       83.42      3.84 o 
  -1   1  16        1.13        3.26      1.85 o 
   0   1  16        0.00        0.70      1.78 o 
   1   1  16       38.47       55.46      3.21 o 
   2   1  16        0.13       -0.64      1.85 o 
   3   1  16       53.92       41.41      3.38 o 
   4   1  16        9.62       14.29      2.58 o 
 -12   2  16        7.60        6.71      4.68 o 
 -11   2  16       74.49       87.10      3.79 o 
 -10   2  16        0.28       -1.79      1.79 o 
  -9   2  16       22.10       33.33      2.26 o 
  -8   2  16        1.09        0.14      1.64 o 
  -7   2  16       12.14       17.15      1.88 o 
  -6   2  16        0.03       -0.04      1.46 o 
  -5   2  16       39.67       40.79      2.34 o 
  -4   2  16        1.65        1.68      1.45 o 
  -3   2  16        7.52       12.28      1.64 o 
  -2   2  16       42.18       32.05      1.99 o 
  -1   2  16       45.38       52.68      3.07 o 
   0   2  16        0.28        0.49      1.81 o 
   1   2  16        6.07        5.65      1.83 o 
   2   2  16        6.45       16.19      2.73 o 
   3   2  16       10.42        9.91      2.34 o 
 -10   3  16       91.22      107.84      4.38 o 
  -9   3  16        1.86        5.60      2.78 o 
  -8   3  16        7.15        7.03      2.49 o 
  -7   3  16        4.33        3.70      1.96 o 
  -6   3  16       29.14       32.83      2.60 o 
  -5   3  16       12.15       10.77      2.06 o 
  -4   3  16       37.56       35.06      2.58 o 
  -3   3  16        0.53        0.92      1.58 o 
  -2   3  16        1.52       -0.62      1.46 o 
  -1   3  16       24.36       26.84      2.15 o 
   0   3  16       43.82       48.80      2.97 o 
   1   3  16        0.18        2.30      1.86 o 
   2   3  16        4.04        6.98      2.35 o 
  -8   4  16        7.60        4.47      4.47 o 
  -7   4  16       19.60       18.75      2.93 o 
  -6   4  16       67.20       83.46      3.61 o 
  -5   4  16       18.24       19.62      2.40 o 
  -4   4  16       32.59       29.31      2.62 o 
  -3   4  16       15.51       17.68      2.91 o 
  -2   4  16        0.87       -0.12      1.66 o 
  -1   4  16        0.00       -1.94      1.94 o 
   0   4  16        5.93        8.75      1.91 o 
 -11   1  17        6.83       12.38      2.16 o 
 -10   1  17        1.17       -0.36      1.50 o 
  -9   1  17        0.00        0.29      1.34 o 
  -8   1  17        9.88       10.26      1.40 o 
  -7   1  17        0.05        0.01      1.43 o 
  -6   1  17        9.76       12.69      1.71 o 
  -5   1  17        8.25       10.74      1.61 o 
  -4   1  17       60.26       73.11      3.46 o 
  -3   1  17       19.11       20.49      2.45 o 
  -2   1  17       15.89       18.83      2.39 o 
  -1   1  17        3.63       12.55      2.35 o 
   0   1  17        0.06       -1.81      1.81 o 
   1   1  17        0.46        1.20      2.38 o 
   2   1  17       32.94       39.34      3.08 o 
 -10   2  17       30.75       39.97      4.02 o 
  -9   2  17       16.70       17.94      2.32 o 
  -8   2  17        1.13        3.14      1.60 o 
  -7   2  17       56.53       56.94      2.77 o 
  -6   2  17       13.69       12.41      1.85 o 
  -5   2  17        3.90        3.44      1.55 o 
  -4   2  17       24.57       20.53      1.95 o 
  -3   2  17        0.74        2.33      1.46 o 
  -2   2  17       31.64       37.33      2.91 o 
  -1   2  17       17.45       21.48      2.67 o 
   0   2  17       11.71       11.86      2.34 o 
   1   2  17       31.73       36.69      3.75 o 
  -8   3  17        1.66       -0.20      3.16 o 
  -7   3  17       74.42       86.96      3.80 o 
  -6   3  17        4.54       -0.93      2.14 o 
  -5   3  17       10.29       12.55      1.96 o 
  -4   3  17        9.17       12.41      1.93 o 
  -3   3  17        1.36        1.10      1.55 o 
  -2   3  17        2.56        0.57      1.57 o 
  -1   3  17        9.88        9.51      1.76 o 
  -9   0  18       15.72       14.14      2.41 o 
  -8   0  18       15.80       15.78      2.62 o 
  -7   0  18       13.85       21.50      3.56 o 
  -6   0  18      193.19      225.21      7.83 o 
  -5   0  18        7.64        5.03      7.22 o 
  -4   0  18        2.07        1.08      2.78 o 
  -3   0  18       32.13       42.18      4.37 o 
  -2   0  18      104.13      107.06     11.59 o 
  -1   0  18       52.10       66.56      5.17 o 
  -8   1  18       14.27       15.83      1.99 o 
  -7   1  18        2.01        1.49      1.57 o 
  -6   1  18        0.06        1.62      1.54 o 
  -5   1  18        7.49       10.52      2.29 o 
  -4   1  18      141.18      157.57      5.43 o 
  -3   1  18        0.21        2.42      2.00 o 
  -2   1  18        5.06        3.36      2.07 o 
  -1   1  18        0.51        1.85      2.07 o 
  -7   2  18       23.43       30.26      2.81 o 
  -6   2  18        0.95        1.39      1.70 o 
  -5   2  18       10.83       14.82      1.99 o 
  -4   2  18       14.31       15.71      2.02 o 
  -3   2  18       33.31       37.45      3.01 o 
                                                 
